# Supplementary material for: Constructing prediction models from expression profiles for large scale lncRNA–miRNA interaction profiling
Source: Bioinformatics. 2017 Oct 23;34(5):812–9. doi: 10.1093/bioinformatics/btx672 (PMC6192210; doi:10.1093/bioinformatics/btx672)
Supplement: Supplementary Data [file btx672_supp.zip]

Archive with 3 entries (2 files):
- btx672-suppl_data/
- btx672-suppl_data/Supplemental Table 1.xls
- btx672-suppl_data/Supplemental Table 2.xls
