# Supplementary material for: Constructing prediction models from expression profiles for large scale lncRNA–miRNA interaction profiling
Source: Bioinformatics. 2017 Oct 23;34(5):812–9. doi: 10.1093/bioinformatics/btx672 (PMC6192210; doi:10.1093/bioinformatics/btx672)
Supplement: Supplementary Data [file btx672_supp.zip › btx672-suppl_data/Supplemental Table 1.xls]

## Sheet: Sheet1
miRNA name	lncRNA name	Predicted score
hsa-let-7a-5p	lnc-BHMT2-1:1	17.2926
hsa-let-7a-5p	lnc-FAM40A-2:1	15.5447
hsa-let-7a-5p	lnc-STXBP5-1:1	13.7246
hsa-let-7a-5p	lnc-CDH3-4:1	11.022
hsa-let-7a-5p	lnc-SAMD14-2:1	10.9603
hsa-let-7a-5p	lnc-GNRH1-2:1	10.7979
hsa-let-7a-5p	lnc-SENP3-1:1	8.86404
hsa-let-7a-5p	lnc-KIF3B-1:1	8.49976
hsa-let-7a-5p	lnc-SENP3-1:2	8.26725
hsa-let-7a-5p	lnc-ZNF720-2:1	8.16856
hsa-let-7a-5p	lnc-GPR6-1:1	7.42353
hsa-let-7a-5p	lnc-GPC5-1:2	7.35087
hsa-let-7a-5p	lnc-DYNLL2-1:1	6.92414
hsa-let-7a-5p	lnc-SNURF-2:1	6.64562
hsa-let-7a-5p	lnc-TRIOBP-1:1	6.54695
hsa-let-7a-5p	lnc-PLA2G6-1:1	6.48915
hsa-let-7a-5p	lnc-SAMD11-1:1	6.20323
hsa-let-7a-5p	lnc-CCPG1-1:1	6.13482
hsa-let-7a-5p	lnc-RPS25-1:5	6.07158
hsa-let-7a-5p	lnc-DPM1-1:1	5.83932
hsa-let-7a-5p	lnc-C11orf10-1:1	5.81848
hsa-let-7a-5p	lnc-AC135048.13.1-1:1	5.6799
hsa-let-7a-5p	lnc-ACOT1-2:1	5.61509
hsa-let-7a-5p	lnc-C9orf95-1:1	5.60718
hsa-let-7a-5p	lnc-SEBOX-2:2	5.41189
hsa-let-7a-5p	lnc-PCBP2-1:1	5.17719
hsa-let-7a-5p	lnc-SLCO5A1-1:1	5.03484
hsa-let-7a-5p	lnc-GGCT-1:16	4.87659
hsa-let-7a-5p	lnc-STAC2-1:1	4.82942
hsa-let-7a-5p	lnc-ANG-1:1	4.69502
hsa-let-7a-5p	lnc-GGCT-1:12	4.6585
hsa-let-7a-5p	lnc-ZNF276-1:1	4.64514
hsa-let-7a-5p	lnc-C4orf42-3:1	4.51301
hsa-let-7a-5p	lnc-VRK1-3:1	4.44319
hsa-let-7a-5p	lnc-USP35-6:1	4.44319
hsa-let-7a-5p	lnc-ZNF8-4:1	4.40807
hsa-let-7a-5p	lnc-CDKN1C-3:1	4.37652
hsa-let-7a-5p	lnc-METTL14-3:1	4.35789
hsa-let-7a-5p	lnc-ZNF595-1:5	4.16645
hsa-let-7a-5p	lnc-COG7-2:1	4.14151
hsa-let-7a-5p	lnc-LMO7-2:1	4.11031
hsa-let-7a-5p	lnc-PANK1-2:2	3.95695
hsa-let-7a-5p	lnc-RPGRIP1L-1:1	3.90167
hsa-let-7a-5p	lnc-HNRNPU-1:1	3.88858
hsa-let-7a-5p	lnc-DLX5-2:7	3.88499
hsa-let-7a-5p	lnc-HIF1A-1:1	3.85931
hsa-let-7a-5p	lnc-ZNF23-1:1	3.77428
hsa-let-7a-5p	lnc-OSBP2-2:7	3.75211
hsa-let-7a-5p	lnc-STAT3-1:1	3.74314
hsa-let-7a-5p	lnc-ZBTB20-1:1	3.67978
hsa-let-7a-5p	lnc-MIEN1-1:1	3.66642
hsa-let-7a-5p	lnc-GJA10-3:5	3.61112
hsa-let-7a-5p	lnc-OTUB1-1:1	3.60085
hsa-let-7a-5p	lnc-ERN1-1:1	3.53912
hsa-let-7a-5p	lnc-VPS18-1:4	3.53632
hsa-let-7a-5p	lnc-CCT7-2:1	3.46685
hsa-let-7a-5p	lnc-EIF6-1:1	3.46524
hsa-let-7a-5p	lnc-U47924.19.1-1:5	3.4652
hsa-let-7a-5p	lnc-CELF6-1:1	3.4628
hsa-let-7a-5p	lnc-RHOF-1:8	3.43134
hsa-let-7a-5p	lnc-SNAPC5-1:1	3.34806
hsa-let-7a-5p	lnc-PMM2-5:1	3.33712
hsa-let-7a-5p	lnc-PTPN3-1:1	3.32894
hsa-let-7a-5p	lnc-SRCAP-1:1	3.32686
hsa-let-7a-5p	lnc-SEZ6L2-1:1	3.26146
hsa-let-7a-5p	lnc-CCDC28A-1:1	3.2553
hsa-let-7a-5p	lnc-TKT-1:7	3.22562
hsa-let-7a-5p	lnc-RCL1-1:1	3.1956
hsa-let-7a-5p	lnc-ZFP37-1:1	3.18611
hsa-let-7a-5p	lnc-XRN2-2:6	3.15237
hsa-let-7a-5p	lnc-ASAH2B-2:1	3.08038
hsa-let-7a-5p	lnc-RASSF7-1:1	3.0744
hsa-let-7a-5p	lnc-EXOSC6-3:3	3.0546
hsa-let-7a-5p	lnc-C1orf186-1:3	3.05194
hsa-let-7a-5p	lnc-AP000769.1-2:2	3.00175
hsa-let-7a-5p	lnc-ZNF2-1:2	2.98869
hsa-let-7a-5p	lnc-SLC35A1-1:1	2.98398
hsa-let-7a-5p	lnc-STIM1-1:1	2.98302
hsa-let-7a-5p	lnc-CTTNBP2NL-1:1	2.93124
hsa-let-7a-5p	lnc-ZNF207-2:1	2.91963
hsa-let-7a-5p	lnc-RP6-24A23.6.1-1:2	2.90681
hsa-let-7a-5p	lnc-BCL7C-2:1	2.88147
hsa-let-7a-5p	lnc-SLC30A7-2:1	2.85899
hsa-let-7a-5p	lnc-C17orf85-1:1	2.812
hsa-let-7a-5p	lnc-FAM127B-1:1	2.80913
hsa-let-7a-5p	lnc-REM2-2:1	2.79956
hsa-let-7a-5p	lnc-UBXN4-1:1	2.78382
hsa-let-7a-5p	lnc-CEP120-1:1	2.78347
hsa-let-7a-5p	lnc-ERP44-2:1	2.78108
hsa-let-7a-5p	lnc-XKR7-1:1	2.78065
hsa-let-7a-5p	lnc-CTD-2517M22.14.1-2:5	2.77705
hsa-let-7a-5p	lnc-S100P-2:2	2.74102
hsa-let-7a-5p	lnc-SLC25A30-3:1	2.73091
hsa-let-7a-5p	lnc-IGFBP7-1:2	2.71712
hsa-let-7a-5p	lnc-KPNA6-1:1	2.70473
hsa-let-7a-5p	lnc-WDR5-3:1	2.70299
hsa-let-7a-5p	lnc-TRIM26-2:4	2.69229
hsa-let-7a-5p	lnc-CHIC1-3:3	2.68905
hsa-let-7a-5p	lnc-RIOK1-2:1	2.6834
hsa-let-7a-5p	lnc-AC010536.1-1:1	2.66806
hsa-let-7a-5p	lnc-AK1-1:1	2.66225
hsa-let-7a-5p	lnc-SESN3-2:4	2.66106
hsa-let-7a-5p	lnc-RP11-1134I14.8.1-1:1	2.65696
hsa-let-7a-5p	lnc-LRR1-1:1	2.63853
hsa-let-7a-5p	lnc-KY-2:3	2.53867
hsa-let-7a-5p	lnc-ZMYM6-1:1	2.51028
hsa-let-7a-5p	lnc-PCBP4-1:1	2.51028
hsa-let-7a-5p	lnc-GDF7-1:1	2.46616
hsa-let-7a-5p	lnc-DYX1C1-CCPG1-2:2	2.46596
hsa-let-7a-5p	lnc-SNRPD1-1:1	2.46501
hsa-let-7a-5p	lnc-DISP1-1:3	2.4446
hsa-let-7a-5p	lnc-SNRNP25-1:3	2.43971
hsa-let-7a-5p	lnc-RNF125-1:1	2.39994
hsa-let-7a-5p	lnc-EIF2AK3-4:1	2.39217
hsa-let-7a-5p	lnc-RHBDL1-1:2	2.33054
hsa-let-7a-5p	lnc-EVX1-5:6	2.26972
hsa-let-7a-5p	lnc-ACBD6-1:1	2.26508
hsa-let-7a-5p	lnc-TRPV2-1:23	2.25969
hsa-let-7a-5p	lnc-ATL3-1:3	2.25924
hsa-let-7a-5p	lnc-AC012652.1.1-1:2	2.25493
hsa-let-7a-5p	lnc-NPY5R-4:1	2.25156
hsa-let-7a-5p	lnc-C2orf42-3:1	2.25111
hsa-let-7a-5p	lnc-HLA-DRB1-3:1	2.24945
hsa-let-7a-5p	lnc-MCTP2-1:1	2.24356
hsa-let-7a-5p	lnc-USP6-1:3	2.22704
hsa-let-7a-5p	lnc-GMEB2-1:1	2.19651
hsa-let-7a-5p	lnc-CRABP2-1:2	2.19266
hsa-let-7a-5p	lnc-WSB1-1:1	2.19266
hsa-let-7a-5p	lnc-KIAA1598-1:2	2.17678
hsa-let-7a-5p	lnc-KCNAB3-1:2	2.17316
hsa-let-7a-5p	lnc-C17orf69-2:1	2.17097
hsa-let-7a-5p	lnc-ZNF643-1:1	2.13643
hsa-let-7a-5p	lnc-ZNF655-1:2	2.12011
hsa-let-7a-5p	lnc-CDYL2-1:1	2.1191
hsa-let-7a-5p	lnc-RAD23B-9:1	2.11761
hsa-let-7a-5p	lnc-GINS1-1:1	2.10929
hsa-let-7a-5p	lnc-ALYREF-1:1	2.10368
hsa-let-7a-5p	lnc-TRIM44-2:1	2.10343
hsa-let-7a-5p	lnc-GLG1-1:1	2.05953
hsa-let-7a-5p	lnc-TMED5-1:18	2.05351
hsa-let-7a-5p	lnc-ARC-1:2	2.04797
hsa-let-7a-5p	lnc-ZNF512-1:1	1.98589
hsa-let-7a-5p	lnc-POLR1E-3:1	1.98537
hsa-let-7a-5p	lnc-CDK5RAP3-1:1	1.98537
hsa-let-7a-5p	lnc-SULT1A4-1:1	1.98255
hsa-let-7a-5p	lnc-RBPMS2-1:1	1.98214
hsa-let-7a-5p	lnc-EFCAB8-1:1	1.98204
hsa-let-7a-5p	lnc-FXR1-1:1	1.97842
hsa-let-7a-5p	lnc-THTPA-1:1	1.97673
hsa-let-7a-5p	lnc-GUSB-6:4	1.97437
hsa-let-7a-5p	lnc-PCID2-3:1	1.97419
hsa-let-7a-5p	lnc-HMBS-1:1	1.97365
hsa-let-7a-5p	lnc-TSN-3:1	1.97265
hsa-let-7a-5p	lnc-ABCD2-1:1	1.9639
hsa-let-7a-5p	lnc-RHOF-1:11	1.96124
hsa-let-7a-5p	lnc-CTD-2517M22.14.1-1:3	1.95199
hsa-let-7a-5p	lnc-SLC39A11-1:4	1.95133
hsa-let-7a-5p	lnc-MAP1LC3B2-2:1	1.92017
hsa-let-7a-5p	lnc-XXbac-B461K10.4.1-1:1	1.91137
hsa-let-7a-5p	lnc-SCYL1-1:1	1.90867
hsa-let-7a-5p	lnc-TRIM56-1:1	1.90787
hsa-let-7a-5p	lnc-PDK3-1:1	1.89616
hsa-let-7a-5p	lnc-HOXC4-3:1	1.89614
hsa-let-7a-5p	lnc-AP000769.1-2:1	1.86332
hsa-let-7b-5p	lnc-BHMT2-1:1	17.3425
hsa-let-7b-5p	lnc-FAM40A-2:1	15.5896
hsa-let-7b-5p	lnc-STXBP5-1:1	13.7645
hsa-let-7b-5p	lnc-CDH3-4:1	11.0538
hsa-let-7b-5p	lnc-SAMD14-2:1	10.9918
hsa-let-7b-5p	lnc-GNRH1-2:1	10.8293
hsa-let-7b-5p	lnc-SENP3-1:1	8.8894
hsa-let-7b-5p	lnc-KIF3B-1:1	8.524
hsa-let-7b-5p	lnc-SENP3-1:2	8.29124
hsa-let-7b-5p	lnc-ZNF720-2:1	8.19223
hsa-let-7b-5p	lnc-GPR6-1:1	7.44495
hsa-let-7b-5p	lnc-GPC5-1:2	7.37205
hsa-let-7b-5p	lnc-DYNLL2-1:1	6.94382
hsa-let-7b-5p	lnc-SNURF-2:1	6.66457
hsa-let-7b-5p	lnc-TRIOBP-1:1	6.56579
hsa-let-7b-5p	lnc-PLA2G6-1:1	6.508
hsa-let-7b-5p	lnc-SAMD11-1:1	6.22122
hsa-let-7b-5p	lnc-CCPG1-1:1	6.15249
hsa-let-7b-5p	lnc-RPS25-1:5	6.08905
hsa-let-7b-5p	lnc-DPM1-1:1	5.85619
hsa-let-7b-5p	lnc-C11orf10-1:1	5.83529
hsa-let-7b-5p	lnc-AC135048.13.1-1:1	5.69614
hsa-let-7b-5p	lnc-ACOT1-2:1	5.63134
hsa-let-7b-5p	lnc-C9orf95-1:1	5.62309
hsa-let-7b-5p	lnc-SEBOX-2:2	5.42741
hsa-let-7b-5p	lnc-PCBP2-1:1	5.19223
hsa-let-7b-5p	lnc-SLCO5A1-1:1	5.04929
hsa-let-7b-5p	lnc-GGCT-1:16	4.89071
hsa-let-7b-5p	lnc-STAC2-1:1	4.84303
hsa-let-7b-5p	lnc-ANG-1:1	4.70843
hsa-let-7b-5p	lnc-GGCT-1:12	4.67201
hsa-let-7b-5p	lnc-ZNF276-1:1	4.65835
hsa-let-7b-5p	lnc-C4orf42-3:1	4.52601
hsa-let-7b-5p	lnc-VRK1-3:1	4.45586
hsa-let-7b-5p	lnc-USP35-6:1	4.45586
hsa-let-7b-5p	lnc-ZNF8-4:1	4.42087
hsa-let-7b-5p	lnc-CDKN1C-3:1	4.38897
hsa-let-7b-5p	lnc-METTL14-3:1	4.37049
hsa-let-7b-5p	lnc-ZNF595-1:5	4.17832
hsa-let-7b-5p	lnc-COG7-2:1	4.15353
hsa-let-7b-5p	lnc-LMO7-2:1	4.12219
hsa-let-7b-5p	lnc-PANK1-2:2	3.96823
hsa-let-7b-5p	lnc-RPGRIP1L-1:1	3.91297
hsa-let-7b-5p	lnc-HNRNPU-1:1	3.89987
hsa-let-7b-5p	lnc-DLX5-2:7	3.89602
hsa-let-7b-5p	lnc-HIF1A-1:1	3.87026
hsa-let-7b-5p	lnc-ZNF23-1:1	3.78514
hsa-let-7b-5p	lnc-OSBP2-2:7	3.76285
hsa-let-7b-5p	lnc-STAT3-1:1	3.75389
hsa-let-7b-5p	lnc-ZBTB20-1:1	3.69025
hsa-let-7b-5p	lnc-MIEN1-1:1	3.6769
hsa-let-7b-5p	lnc-GJA10-3:5	3.62133
hsa-let-7b-5p	lnc-OTUB1-1:1	3.61125
hsa-let-7b-5p	lnc-ERN1-1:1	3.54933
hsa-let-7b-5p	lnc-VPS18-1:4	3.54649
hsa-let-7b-5p	lnc-CCT7-2:1	3.47679
hsa-let-7b-5p	lnc-EIF6-1:1	3.47511
hsa-let-7b-5p	lnc-U47924.19.1-1:5	3.47508
hsa-let-7b-5p	lnc-CELF6-1:1	3.47273
hsa-let-7b-5p	lnc-RHOF-1:8	3.44117
hsa-let-7b-5p	lnc-SNAPC5-1:1	3.35774
hsa-let-7b-5p	lnc-PMM2-5:1	3.34654
hsa-let-7b-5p	lnc-PTPN3-1:1	3.33854
hsa-let-7b-5p	lnc-SRCAP-1:1	3.33646
hsa-let-7b-5p	lnc-SEZ6L2-1:1	3.27082
hsa-let-7b-5p	lnc-CCDC28A-1:1	3.26464
hsa-let-7b-5p	lnc-TKT-1:7	3.23489
hsa-let-7b-5p	lnc-RCL1-1:1	3.20468
hsa-let-7b-5p	lnc-ZFP37-1:1	3.19522
hsa-let-7b-5p	lnc-XRN2-2:6	3.16135
hsa-let-7b-5p	lnc-ASAH2B-2:1	3.08926
hsa-let-7b-5p	lnc-RASSF7-1:1	3.08328
hsa-let-7b-5p	lnc-EXOSC6-3:3	3.06339
hsa-let-7b-5p	lnc-C1orf186-1:3	3.06073
hsa-let-7b-5p	lnc-AP000769.1-2:2	3.01036
hsa-let-7b-5p	lnc-ZNF2-1:2	2.99727
hsa-let-7b-5p	lnc-SLC35A1-1:1	2.99252
hsa-let-7b-5p	lnc-STIM1-1:1	2.99156
hsa-let-7b-5p	lnc-CTTNBP2NL-1:1	2.93961
hsa-let-7b-5p	lnc-ZNF207-2:1	2.9279
hsa-let-7b-5p	lnc-RP6-24A23.6.1-1:2	2.91454
hsa-let-7b-5p	lnc-BCL7C-2:1	2.88916
hsa-let-7b-5p	lnc-SLC30A7-2:1	2.86706
hsa-let-7b-5p	lnc-C17orf85-1:1	2.82012
hsa-let-7b-5p	lnc-FAM127B-1:1	2.81721
hsa-let-7b-5p	lnc-REM2-2:1	2.80763
hsa-let-7b-5p	lnc-UBXN4-1:1	2.79181
hsa-let-7b-5p	lnc-CEP120-1:1	2.79147
hsa-let-7b-5p	lnc-ERP44-2:1	2.78907
hsa-let-7b-5p	lnc-XKR7-1:1	2.78864
hsa-let-7b-5p	lnc-CTD-2517M22.14.1-2:5	2.7847
hsa-let-7b-5p	lnc-S100P-2:2	2.74887
hsa-let-7b-5p	lnc-SLC25A30-3:1	2.73872
hsa-let-7b-5p	lnc-IGFBP7-1:2	2.7249
hsa-let-7b-5p	lnc-KPNA6-1:1	2.71191
hsa-let-7b-5p	lnc-WDR5-3:1	2.71017
hsa-let-7b-5p	lnc-TRIM26-2:4	2.69945
hsa-let-7b-5p	lnc-CHIC1-3:3	2.6962
hsa-let-7b-5p	lnc-RIOK1-2:1	2.69055
hsa-let-7b-5p	lnc-AC010536.1-1:1	2.67566
hsa-let-7b-5p	lnc-AK1-1:1	2.66982
hsa-let-7b-5p	lnc-SESN3-2:4	2.66863
hsa-let-7b-5p	lnc-RP11-1134I14.8.1-1:1	2.66446
hsa-let-7b-5p	lnc-LRR1-1:1	2.6456
hsa-let-7b-5p	lnc-KY-2:3	2.54596
hsa-let-7b-5p	lnc-ZMYM6-1:1	2.51747
hsa-let-7b-5p	lnc-PCBP4-1:1	2.51747
hsa-let-7b-5p	lnc-GDF7-1:1	2.4732
hsa-let-7b-5p	lnc-DYX1C1-CCPG1-2:2	2.473
hsa-let-7b-5p	lnc-SNRPD1-1:1	2.47205
hsa-let-7b-5p	lnc-DISP1-1:3	2.45157
hsa-let-7b-5p	lnc-SNRNP25-1:3	2.44667
hsa-let-7b-5p	lnc-RNF125-1:1	2.4067
hsa-let-7b-5p	lnc-EIF2AK3-4:1	2.39895
hsa-let-7b-5p	lnc-RHBDL1-1:2	2.33706
hsa-let-7b-5p	lnc-EVX1-5:6	2.27575
hsa-let-7b-5p	lnc-ACBD6-1:1	2.27157
hsa-let-7b-5p	lnc-TRPV2-1:23	2.26617
hsa-let-7b-5p	lnc-ATL3-1:3	2.26572
hsa-let-7b-5p	lnc-AC012652.1.1-1:2	2.2614
hsa-let-7b-5p	lnc-NPY5R-4:1	2.25801
hsa-let-7b-5p	lnc-C2orf42-3:1	2.25755
hsa-let-7b-5p	lnc-HLA-DRB1-3:1	2.25589
hsa-let-7b-5p	lnc-MCTP2-1:1	2.24999
hsa-let-7b-5p	lnc-USP6-1:3	2.23341
hsa-let-7b-5p	lnc-GMEB2-1:1	2.20276
hsa-let-7b-5p	lnc-CRABP2-1:2	2.1989
hsa-let-7b-5p	lnc-WSB1-1:1	2.1989
hsa-let-7b-5p	lnc-KIAA1598-1:2	2.18297
hsa-let-7b-5p	lnc-KCNAB3-1:2	2.17933
hsa-let-7b-5p	lnc-C17orf69-2:1	2.17713
hsa-let-7b-5p	lnc-ZNF643-1:1	2.14241
hsa-let-7b-5p	lnc-ZNF655-1:2	2.12603
hsa-let-7b-5p	lnc-CDYL2-1:1	2.12502
hsa-let-7b-5p	lnc-RAD23B-9:1	2.12359
hsa-let-7b-5p	lnc-GINS1-1:1	2.11524
hsa-let-7b-5p	lnc-TRIM44-2:1	2.10936
hsa-let-7b-5p	lnc-ALYREF-1:1	2.10922
hsa-let-7b-5p	lnc-GLG1-1:1	2.06524
hsa-let-7b-5p	lnc-TMED5-1:18	2.0592
hsa-let-7b-5p	lnc-ARC-1:2	2.05369
hsa-let-7b-5p	lnc-ZNF512-1:1	1.99156
hsa-let-7b-5p	lnc-POLR1E-3:1	1.99103
hsa-let-7b-5p	lnc-CDK5RAP3-1:1	1.99103
hsa-let-7b-5p	lnc-SULT1A4-1:1	1.98821
hsa-let-7b-5p	lnc-RBPMS2-1:1	1.9878
hsa-let-7b-5p	lnc-EFCAB8-1:1	1.9877
hsa-let-7b-5p	lnc-FXR1-1:1	1.98407
hsa-let-7b-5p	lnc-THTPA-1:1	1.98237
hsa-let-7b-5p	lnc-GUSB-6:4	1.98
hsa-let-7b-5p	lnc-PCID2-3:1	1.97982
hsa-let-7b-5p	lnc-HMBS-1:1	1.97928
hsa-let-7b-5p	lnc-TSN-3:1	1.97827
hsa-let-7b-5p	lnc-ABCD2-1:1	1.9695
hsa-let-7b-5p	lnc-RHOF-1:11	1.96683
hsa-let-7b-5p	lnc-CTD-2517M22.14.1-1:3	1.95755
hsa-let-7b-5p	lnc-SLC39A11-1:4	1.95689
hsa-let-7b-5p	lnc-MAP1LC3B2-2:1	1.92561
hsa-let-7b-5p	lnc-XXbac-B461K10.4.1-1:1	1.91637
hsa-let-7b-5p	lnc-SCYL1-1:1	1.91407
hsa-let-7b-5p	lnc-TRIM56-1:1	1.91327
hsa-let-7b-5p	lnc-PDK3-1:1	1.90113
hsa-let-7b-5p	lnc-HOXC4-3:1	1.90111
hsa-let-7b-5p	lnc-AP000769.1-2:1	1.86825
hsa-let-7b-5p	lnc-KIAA1755-5:8	1.86023
hsa-let-7c-5p	lnc-BHMT2-1:1	17.3144
hsa-let-7c-5p	lnc-FAM40A-2:1	15.5643
hsa-let-7c-5p	lnc-STXBP5-1:1	13.7419
hsa-let-7c-5p	lnc-CDH3-4:1	11.0357
hsa-let-7c-5p	lnc-SAMD14-2:1	10.9739
hsa-let-7c-5p	lnc-GNRH1-2:1	10.8114
hsa-let-7c-5p	lnc-SENP3-1:1	8.87489
hsa-let-7c-5p	lnc-KIF3B-1:1	8.51009
hsa-let-7c-5p	lnc-SENP3-1:2	8.27745
hsa-let-7c-5p	lnc-ZNF720-2:1	8.17861
hsa-let-7c-5p	lnc-GPR6-1:1	7.4326
hsa-let-7c-5p	lnc-GPC5-1:2	7.35983
hsa-let-7c-5p	lnc-DYNLL2-1:1	6.93244
hsa-let-7c-5p	lnc-SNURF-2:1	6.65361
hsa-let-7c-5p	lnc-TRIOBP-1:1	6.55488
hsa-let-7c-5p	lnc-PLA2G6-1:1	6.49706
hsa-let-7c-5p	lnc-SAMD11-1:1	6.21076
hsa-let-7c-5p	lnc-CCPG1-1:1	6.14222
hsa-let-7c-5p	lnc-RPS25-1:5	6.07889
hsa-let-7c-5p	lnc-DPM1-1:1	5.84635
hsa-let-7c-5p	lnc-C11orf10-1:1	5.82549
hsa-let-7c-5p	lnc-AC135048.13.1-1:1	5.68667
hsa-let-7c-5p	lnc-ACOT1-2:1	5.62184
hsa-let-7c-5p	lnc-C9orf95-1:1	5.61382
hsa-let-7c-5p	lnc-SEBOX-2:2	5.41832
hsa-let-7c-5p	lnc-PCBP2-1:1	5.1834
hsa-let-7c-5p	lnc-SLCO5A1-1:1	5.04081
hsa-let-7c-5p	lnc-GGCT-1:16	4.8824
hsa-let-7c-5p	lnc-STAC2-1:1	4.83505
hsa-let-7c-5p	lnc-ANG-1:1	4.70053
hsa-let-7c-5p	lnc-GGCT-1:12	4.66403
hsa-let-7c-5p	lnc-ZNF276-1:1	4.64856
hsa-let-7c-5p	lnc-C4orf42-3:1	4.51832
hsa-let-7c-5p	lnc-VRK1-3:1	4.44637
hsa-let-7c-5p	lnc-USP35-6:1	4.44637
hsa-let-7c-5p	lnc-ZNF8-4:1	4.41329
hsa-let-7c-5p	lnc-CDKN1C-3:1	4.3816
hsa-let-7c-5p	lnc-METTL14-3:1	4.36301
hsa-let-7c-5p	lnc-ZNF595-1:5	4.17128
hsa-let-7c-5p	lnc-COG7-2:1	4.14638
hsa-let-7c-5p	lnc-LMO7-2:1	4.11512
hsa-let-7c-5p	lnc-PANK1-2:2	3.96151
hsa-let-7c-5p	lnc-RPGRIP1L-1:1	3.90622
hsa-let-7c-5p	lnc-HNRNPU-1:1	3.89313
hsa-let-7c-5p	lnc-DLX5-2:7	3.88944
hsa-let-7c-5p	lnc-HIF1A-1:1	3.86373
hsa-let-7c-5p	lnc-ZNF23-1:1	3.77864
hsa-let-7c-5p	lnc-OSBP2-2:7	3.75643
hsa-let-7c-5p	lnc-STAT3-1:1	3.74744
hsa-let-7c-5p	lnc-ZBTB20-1:1	3.68398
hsa-let-7c-5p	lnc-MIEN1-1:1	3.6706
hsa-let-7c-5p	lnc-GJA10-3:5	3.6152
hsa-let-7c-5p	lnc-OTUB1-1:1	3.605
hsa-let-7c-5p	lnc-ERN1-1:1	3.54318
hsa-let-7c-5p	lnc-VPS18-1:4	3.54037
hsa-let-7c-5p	lnc-CCT7-2:1	3.4708
hsa-let-7c-5p	lnc-EIF6-1:1	3.46917
hsa-let-7c-5p	lnc-U47924.19.1-1:5	3.46914
hsa-let-7c-5p	lnc-CELF6-1:1	3.46675
hsa-let-7c-5p	lnc-RHOF-1:8	3.43524
hsa-let-7c-5p	lnc-SNAPC5-1:1	3.35189
hsa-let-7c-5p	lnc-PMM2-5:1	3.34085
hsa-let-7c-5p	lnc-PTPN3-1:1	3.33273
hsa-let-7c-5p	lnc-SRCAP-1:1	3.33065
hsa-let-7c-5p	lnc-SEZ6L2-1:1	3.26515
hsa-let-7c-5p	lnc-CCDC28A-1:1	3.25898
hsa-let-7c-5p	lnc-TKT-1:7	3.22926
hsa-let-7c-5p	lnc-RCL1-1:1	3.19918
hsa-let-7c-5p	lnc-ZFP37-1:1	3.18969
hsa-let-7c-5p	lnc-XRN2-2:6	3.15589
hsa-let-7c-5p	lnc-ASAH2B-2:1	3.08385
hsa-let-7c-5p	lnc-RASSF7-1:1	3.07787
hsa-let-7c-5p	lnc-EXOSC6-3:3	3.05803
hsa-let-7c-5p	lnc-C1orf186-1:3	3.05537
hsa-let-7c-5p	lnc-AP000769.1-2:2	3.0051
hsa-let-7c-5p	lnc-ZNF2-1:2	2.99203
hsa-let-7c-5p	lnc-SLC35A1-1:1	2.98731
hsa-let-7c-5p	lnc-STIM1-1:1	2.98634
hsa-let-7c-5p	lnc-CTTNBP2NL-1:1	2.93449
hsa-let-7c-5p	lnc-ZNF207-2:1	2.92285
hsa-let-7c-5p	lnc-RP6-24A23.6.1-1:2	2.9097
hsa-let-7c-5p	lnc-BCL7C-2:1	2.88435
hsa-let-7c-5p	lnc-SLC30A7-2:1	2.86212
hsa-let-7c-5p	lnc-C17orf85-1:1	2.81513
hsa-let-7c-5p	lnc-FAM127B-1:1	2.81224
hsa-let-7c-5p	lnc-REM2-2:1	2.80268
hsa-let-7c-5p	lnc-UBXN4-1:1	2.7869
hsa-let-7c-5p	lnc-CEP120-1:1	2.78655
hsa-let-7c-5p	lnc-ERP44-2:1	2.78416
hsa-let-7c-5p	lnc-XKR7-1:1	2.78373
hsa-let-7c-5p	lnc-CTD-2517M22.14.1-2:5	2.77998
hsa-let-7c-5p	lnc-S100P-2:2	2.74403
hsa-let-7c-5p	lnc-SLC25A30-3:1	2.7339
hsa-let-7c-5p	lnc-IGFBP7-1:2	2.7201
hsa-let-7c-5p	lnc-KPNA6-1:1	2.70738
hsa-let-7c-5p	lnc-WDR5-3:1	2.70564
hsa-let-7c-5p	lnc-TRIM26-2:4	2.69494
hsa-let-7c-5p	lnc-CHIC1-3:3	2.69169
hsa-let-7c-5p	lnc-RIOK1-2:1	2.68604
hsa-let-7c-5p	lnc-AC010536.1-1:1	2.67097
hsa-let-7c-5p	lnc-AK1-1:1	2.66514
hsa-let-7c-5p	lnc-SESN3-2:4	2.66395
hsa-let-7c-5p	lnc-RP11-1134I14.8.1-1:1	2.65984
hsa-let-7c-5p	lnc-LRR1-1:1	2.64115
hsa-let-7c-5p	lnc-KY-2:3	2.54143
hsa-let-7c-5p	lnc-ZMYM6-1:1	2.513
hsa-let-7c-5p	lnc-PCBP4-1:1	2.513
hsa-let-7c-5p	lnc-GDF7-1:1	2.46882
hsa-let-7c-5p	lnc-DYX1C1-CCPG1-2:2	2.46862
hsa-let-7c-5p	lnc-SNRPD1-1:1	2.46766
hsa-let-7c-5p	lnc-DISP1-1:3	2.44723
hsa-let-7c-5p	lnc-SNRNP25-1:3	2.44233
hsa-let-7c-5p	lnc-RNF125-1:1	2.40249
hsa-let-7c-5p	lnc-EIF2AK3-4:1	2.39472
hsa-let-7c-5p	lnc-RHBDL1-1:2	2.33299
hsa-let-7c-5p	lnc-EVX1-5:6	2.27187
hsa-let-7c-5p	lnc-ACBD6-1:1	2.26749
hsa-let-7c-5p	lnc-TRPV2-1:23	2.26209
hsa-let-7c-5p	lnc-ATL3-1:3	2.26165
hsa-let-7c-5p	lnc-AC012652.1.1-1:2	2.25733
hsa-let-7c-5p	lnc-NPY5R-4:1	2.25395
hsa-let-7c-5p	lnc-C2orf42-3:1	2.2535
hsa-let-7c-5p	lnc-HLA-DRB1-3:1	2.25184
hsa-let-7c-5p	lnc-MCTP2-1:1	2.24594
hsa-let-7c-5p	lnc-USP6-1:3	2.2294
hsa-let-7c-5p	lnc-GMEB2-1:1	2.19881
hsa-let-7c-5p	lnc-CRABP2-1:2	2.19496
hsa-let-7c-5p	lnc-WSB1-1:1	2.19496
hsa-let-7c-5p	lnc-KIAA1598-1:2	2.17906
hsa-let-7c-5p	lnc-KCNAB3-1:2	2.17543
hsa-let-7c-5p	lnc-C17orf69-2:1	2.17324
hsa-let-7c-5p	lnc-ZNF643-1:1	2.13863
hsa-let-7c-5p	lnc-ZNF655-1:2	2.12229
hsa-let-7c-5p	lnc-CDYL2-1:1	2.12128
hsa-let-7c-5p	lnc-RAD23B-9:1	2.1198
hsa-let-7c-5p	lnc-GINS1-1:1	2.11146
hsa-let-7c-5p	lnc-ALYREF-1:1	2.1056
hsa-let-7c-5p	lnc-TRIM44-2:1	2.1056
hsa-let-7c-5p	lnc-GLG1-1:1	2.06161
hsa-let-7c-5p	lnc-TMED5-1:18	2.05558
hsa-let-7c-5p	lnc-ARC-1:2	2.05005
hsa-let-7c-5p	lnc-ZNF512-1:1	1.98793
hsa-let-7c-5p	lnc-POLR1E-3:1	1.98741
hsa-let-7c-5p	lnc-CDK5RAP3-1:1	1.98741
hsa-let-7c-5p	lnc-SULT1A4-1:1	1.98459
hsa-let-7c-5p	lnc-RBPMS2-1:1	1.98418
hsa-let-7c-5p	lnc-EFCAB8-1:1	1.98408
hsa-let-7c-5p	lnc-FXR1-1:1	1.98046
hsa-let-7c-5p	lnc-THTPA-1:1	1.97876
hsa-let-7c-5p	lnc-GUSB-6:4	1.9764
hsa-let-7c-5p	lnc-PCID2-3:1	1.97622
hsa-let-7c-5p	lnc-HMBS-1:1	1.97568
hsa-let-7c-5p	lnc-TSN-3:1	1.97467
hsa-let-7c-5p	lnc-ABCD2-1:1	1.96592
hsa-let-7c-5p	lnc-RHOF-1:11	1.96326
hsa-let-7c-5p	lnc-CTD-2517M22.14.1-1:3	1.95399
hsa-let-7c-5p	lnc-SLC39A11-1:4	1.95333
hsa-let-7c-5p	lnc-MAP1LC3B2-2:1	1.92211
hsa-let-7c-5p	lnc-XXbac-B461K10.4.1-1:1	1.91304
hsa-let-7c-5p	lnc-SCYL1-1:1	1.9106
hsa-let-7c-5p	lnc-TRIM56-1:1	1.9098
hsa-let-7c-5p	lnc-PDK3-1:1	1.89782
hsa-let-7c-5p	lnc-HOXC4-3:1	1.8978
hsa-let-7c-5p	lnc-AP000769.1-2:1	1.86498
hsa-let-7d-5p	lnc-BHMT2-1:1	17.2577
hsa-let-7d-5p	lnc-FAM40A-2:1	15.5134
hsa-let-7d-5p	lnc-STXBP5-1:1	13.6967
hsa-let-7d-5p	lnc-CDH3-4:1	10.9997
hsa-let-7d-5p	lnc-SAMD14-2:1	10.9382
hsa-let-7d-5p	lnc-GNRH1-2:1	10.7759
hsa-let-7d-5p	lnc-SENP3-1:1	8.84625
hsa-let-7d-5p	lnc-KIF3B-1:1	8.48271
hsa-let-7d-5p	lnc-SENP3-1:2	8.25044
hsa-let-7d-5p	lnc-ZNF720-2:1	8.15195
hsa-let-7d-5p	lnc-GPR6-1:1	7.40849
hsa-let-7d-5p	lnc-GPC5-1:2	7.336
hsa-let-7d-5p	lnc-DYNLL2-1:1	6.91029
hsa-let-7d-5p	lnc-SNURF-2:1	6.63231
hsa-let-7d-5p	lnc-TRIOBP-1:1	6.53373
hsa-let-7d-5p	lnc-PLA2G6-1:1	6.47592
hsa-let-7d-5p	lnc-SAMD11-1:1	6.1906
hsa-let-7d-5p	lnc-CCPG1-1:1	6.1224
hsa-let-7d-5p	lnc-RPS25-1:5	6.05931
hsa-let-7d-5p	lnc-DPM1-1:1	5.82746
hsa-let-7d-5p	lnc-C11orf10-1:1	5.80666
hsa-let-7d-5p	lnc-AC135048.13.1-1:1	5.66847
hsa-let-7d-5p	lnc-ACOT1-2:1	5.60367
hsa-let-7d-5p	lnc-C9orf95-1:1	5.59599
hsa-let-7d-5p	lnc-SEBOX-2:2	5.40096
hsa-let-7d-5p	lnc-PCBP2-1:1	5.16661
hsa-let-7d-5p	lnc-SLCO5A1-1:1	5.02468
hsa-let-7d-5p	lnc-GGCT-1:16	4.86666
hsa-let-7d-5p	lnc-STAC2-1:1	4.81985
hsa-let-7d-5p	lnc-ANG-1:1	4.68558
hsa-let-7d-5p	lnc-GGCT-1:12	4.64899
hsa-let-7d-5p	lnc-ZNF276-1:1	4.63543
hsa-let-7d-5p	lnc-C4orf42-3:1	4.50385
hsa-let-7d-5p	lnc-VRK1-3:1	4.43387
hsa-let-7d-5p	lnc-USP35-6:1	4.43387
hsa-let-7d-5p	lnc-ZNF8-4:1	4.39906
hsa-let-7d-5p	lnc-CDKN1C-3:1	4.36774
hsa-let-7d-5p	lnc-METTL14-3:1	4.34901
hsa-let-7d-5p	lnc-ZNF595-1:5	4.15808
hsa-let-7d-5p	lnc-COG7-2:1	4.13305
hsa-let-7d-5p	lnc-LMO7-2:1	4.10194
hsa-let-7d-5p	lnc-PANK1-2:2	3.94899
hsa-let-7d-5p	lnc-RPGRIP1L-1:1	3.8937
hsa-let-7d-5p	lnc-HNRNPU-1:1	3.88063
hsa-let-7d-5p	lnc-DLX5-2:7	3.8772
hsa-let-7d-5p	lnc-HIF1A-1:1	3.85158
hsa-let-7d-5p	lnc-ZNF23-1:1	3.76661
hsa-let-7d-5p	lnc-OSBP2-2:7	3.74454
hsa-let-7d-5p	lnc-STAT3-1:1	3.73554
hsa-let-7d-5p	lnc-ZBTB20-1:1	3.67238
hsa-let-7d-5p	lnc-MIEN1-1:1	3.659
hsa-let-7d-5p	lnc-GJA10-3:5	3.6039
hsa-let-7d-5p	lnc-OTUB1-1:1	3.59351
hsa-let-7d-5p	lnc-ERN1-1:1	3.53191
hsa-let-7d-5p	lnc-VPS18-1:4	3.52913
hsa-let-7d-5p	lnc-CCT7-2:1	3.45982
hsa-let-7d-5p	lnc-EIF6-1:1	3.45827
hsa-let-7d-5p	lnc-U47924.19.1-1:5	3.45822
hsa-let-7d-5p	lnc-CELF6-1:1	3.45577
hsa-let-7d-5p	lnc-RHOF-1:8	3.42439
hsa-let-7d-5p	lnc-SNAPC5-1:1	3.34122
hsa-let-7d-5p	lnc-PMM2-5:1	3.33045
hsa-let-7d-5p	lnc-PTPN3-1:1	3.32215
hsa-let-7d-5p	lnc-SRCAP-1:1	3.32008
hsa-let-7d-5p	lnc-SEZ6L2-1:1	3.25483
hsa-let-7d-5p	lnc-CCDC28A-1:1	3.24869
hsa-let-7d-5p	lnc-TKT-1:7	3.21906
hsa-let-7d-5p	lnc-RCL1-1:1	3.18919
hsa-let-7d-5p	lnc-ZFP37-1:1	3.17965
hsa-let-7d-5p	lnc-XRN2-2:6	3.14601
hsa-let-7d-5p	lnc-ASAH2B-2:1	3.0741
hsa-let-7d-5p	lnc-RASSF7-1:1	3.06812
hsa-let-7d-5p	lnc-EXOSC6-3:3	3.04838
hsa-let-7d-5p	lnc-C1orf186-1:3	3.04572
hsa-let-7d-5p	lnc-AP000769.1-2:2	2.99565
hsa-let-7d-5p	lnc-ZNF2-1:2	2.98262
hsa-let-7d-5p	lnc-SLC35A1-1:1	2.97793
hsa-let-7d-5p	lnc-STIM1-1:1	2.97697
hsa-let-7d-5p	lnc-CTTNBP2NL-1:1	2.92531
hsa-let-7d-5p	lnc-ZNF207-2:1	2.91377
hsa-let-7d-5p	lnc-RP6-24A23.6.1-1:2	2.90126
hsa-let-7d-5p	lnc-BCL7C-2:1	2.87595
hsa-let-7d-5p	lnc-SLC30A7-2:1	2.85328
hsa-let-7d-5p	lnc-C17orf85-1:1	2.80625
hsa-let-7d-5p	lnc-FAM127B-1:1	2.8034
hsa-let-7d-5p	lnc-REM2-2:1	2.79384
hsa-let-7d-5p	lnc-UBXN4-1:1	2.77815
hsa-let-7d-5p	lnc-CEP120-1:1	2.7778
hsa-let-7d-5p	lnc-ERP44-2:1	2.77542
hsa-let-7d-5p	lnc-XKR7-1:1	2.77499
hsa-let-7d-5p	lnc-CTD-2517M22.14.1-2:5	2.77158
hsa-let-7d-5p	lnc-S100P-2:2	2.73544
hsa-let-7d-5p	lnc-SLC25A30-3:1	2.72536
hsa-let-7d-5p	lnc-IGFBP7-1:2	2.7116
hsa-let-7d-5p	lnc-KPNA6-1:1	2.69957
hsa-let-7d-5p	lnc-WDR5-3:1	2.69783
hsa-let-7d-5p	lnc-TRIM26-2:4	2.68715
hsa-let-7d-5p	lnc-CHIC1-3:3	2.6839
hsa-let-7d-5p	lnc-RIOK1-2:1	2.67827
hsa-let-7d-5p	lnc-AC010536.1-1:1	2.66266
hsa-let-7d-5p	lnc-AK1-1:1	2.65686
hsa-let-7d-5p	lnc-SESN3-2:4	2.65568
hsa-let-7d-5p	lnc-RP11-1134I14.8.1-1:1	2.65164
hsa-let-7d-5p	lnc-LRR1-1:1	2.63345
hsa-let-7d-5p	lnc-KY-2:3	2.5335
hsa-let-7d-5p	lnc-ZMYM6-1:1	2.50517
hsa-let-7d-5p	lnc-PCBP4-1:1	2.50517
hsa-let-7d-5p	lnc-GDF7-1:1	2.46116
hsa-let-7d-5p	lnc-DYX1C1-CCPG1-2:2	2.46096
hsa-let-7d-5p	lnc-SNRPD1-1:1	2.46
hsa-let-7d-5p	lnc-DISP1-1:3	2.43964
hsa-let-7d-5p	lnc-SNRNP25-1:3	2.43476
hsa-let-7d-5p	lnc-RNF125-1:1	2.39514
hsa-let-7d-5p	lnc-EIF2AK3-4:1	2.38735
hsa-let-7d-5p	lnc-RHBDL1-1:2	2.32591
hsa-let-7d-5p	lnc-EVX1-5:6	2.26538
hsa-let-7d-5p	lnc-ACBD6-1:1	2.26045
hsa-let-7d-5p	lnc-TRPV2-1:23	2.25508
hsa-let-7d-5p	lnc-ATL3-1:3	2.25464
hsa-let-7d-5p	lnc-AC012652.1.1-1:2	2.25033
hsa-let-7d-5p	lnc-NPY5R-4:1	2.24698
hsa-let-7d-5p	lnc-C2orf42-3:1	2.24652
hsa-let-7d-5p	lnc-HLA-DRB1-3:1	2.24487
hsa-let-7d-5p	lnc-MCTP2-1:1	2.23899
hsa-let-7d-5p	lnc-USP6-1:3	2.2225
hsa-let-7d-5p	lnc-GMEB2-1:1	2.19205
hsa-let-7d-5p	lnc-CRABP2-1:2	2.18822
hsa-let-7d-5p	lnc-WSB1-1:1	2.18822
hsa-let-7d-5p	lnc-KIAA1598-1:2	2.17237
hsa-let-7d-5p	lnc-KCNAB3-1:2	2.16875
hsa-let-7d-5p	lnc-C17orf69-2:1	2.16657
hsa-let-7d-5p	lnc-ZNF643-1:1	2.13216
hsa-let-7d-5p	lnc-ZNF655-1:2	2.11588
hsa-let-7d-5p	lnc-CDYL2-1:1	2.11488
hsa-let-7d-5p	lnc-RAD23B-9:1	2.11335
hsa-let-7d-5p	lnc-GINS1-1:1	2.10504
hsa-let-7d-5p	lnc-ALYREF-1:1	2.09969
hsa-let-7d-5p	lnc-TRIM44-2:1	2.0992
hsa-let-7d-5p	lnc-GLG1-1:1	2.05545
hsa-let-7d-5p	lnc-TMED5-1:18	2.04944
hsa-let-7d-5p	lnc-ARC-1:2	2.04388
hsa-let-7d-5p	lnc-ZNF512-1:1	1.98184
hsa-let-7d-5p	lnc-POLR1E-3:1	1.98133
hsa-let-7d-5p	lnc-CDK5RAP3-1:1	1.98133
hsa-let-7d-5p	lnc-SULT1A4-1:1	1.9785
hsa-let-7d-5p	lnc-RBPMS2-1:1	1.9781
hsa-let-7d-5p	lnc-EFCAB8-1:1	1.97801
hsa-let-7d-5p	lnc-FXR1-1:1	1.97439
hsa-let-7d-5p	lnc-THTPA-1:1	1.9727
hsa-let-7d-5p	lnc-GUSB-6:4	1.97035
hsa-let-7d-5p	lnc-PCID2-3:1	1.97017
hsa-let-7d-5p	lnc-HMBS-1:1	1.96963
hsa-let-7d-5p	lnc-TSN-3:1	1.96863
hsa-let-7d-5p	lnc-ABCD2-1:1	1.95991
hsa-let-7d-5p	lnc-RHOF-1:11	1.95725
hsa-let-7d-5p	lnc-CTD-2517M22.14.1-1:3	1.94802
hsa-let-7d-5p	lnc-SLC39A11-1:4	1.94736
hsa-let-7d-5p	lnc-MAP1LC3B2-2:1	1.91629
hsa-let-7d-5p	lnc-XXbac-B461K10.4.1-1:1	1.90775
hsa-let-7d-5p	lnc-SCYL1-1:1	1.90481
hsa-let-7d-5p	lnc-TRIM56-1:1	1.90401
hsa-let-7d-5p	lnc-PDK3-1:1	1.89256
hsa-let-7d-5p	lnc-HOXC4-3:1	1.89254
hsa-let-7d-5p	lnc-AP000769.1-2:1	1.85976
hsa-let-7e-5p	lnc-BHMT2-1:1	17.2924
hsa-let-7e-5p	lnc-FAM40A-2:1	15.5446
hsa-let-7e-5p	lnc-STXBP5-1:1	13.7245
hsa-let-7e-5p	lnc-CDH3-4:1	11.0219
hsa-let-7e-5p	lnc-SAMD14-2:1	10.9602
hsa-let-7e-5p	lnc-GNRH1-2:1	10.7978
hsa-let-7e-5p	lnc-SENP3-1:1	8.86392
hsa-let-7e-5p	lnc-KIF3B-1:1	8.49962
hsa-let-7e-5p	lnc-SENP3-1:2	8.26715
hsa-let-7e-5p	lnc-ZNF720-2:1	8.16844
hsa-let-7e-5p	lnc-GPR6-1:1	7.42343
hsa-let-7e-5p	lnc-GPC5-1:2	7.35077
hsa-let-7e-5p	lnc-DYNLL2-1:1	6.92402
hsa-let-7e-5p	lnc-SNURF-2:1	6.64553
hsa-let-7e-5p	lnc-TRIOBP-1:1	6.54686
hsa-let-7e-5p	lnc-PLA2G6-1:1	6.48905
hsa-let-7e-5p	lnc-SAMD11-1:1	6.20313
hsa-let-7e-5p	lnc-CCPG1-1:1	6.13473
hsa-let-7e-5p	lnc-RPS25-1:5	6.0715
hsa-let-7e-5p	lnc-DPM1-1:1	5.83922
hsa-let-7e-5p	lnc-C11orf10-1:1	5.81838
hsa-let-7e-5p	lnc-AC135048.13.1-1:1	5.67981
hsa-let-7e-5p	lnc-ACOT1-2:1	5.615
hsa-let-7e-5p	lnc-C9orf95-1:1	5.6071
hsa-let-7e-5p	lnc-SEBOX-2:2	5.41179
hsa-let-7e-5p	lnc-PCBP2-1:1	5.17711
hsa-let-7e-5p	lnc-SLCO5A1-1:1	5.03477
hsa-let-7e-5p	lnc-GGCT-1:16	4.87652
hsa-let-7e-5p	lnc-STAC2-1:1	4.82937
hsa-let-7e-5p	lnc-ANG-1:1	4.69495
hsa-let-7e-5p	lnc-GGCT-1:12	4.65843
hsa-let-7e-5p	lnc-ZNF276-1:1	4.64493
hsa-let-7e-5p	lnc-C4orf42-3:1	4.51293
hsa-let-7e-5p	lnc-VRK1-3:1	4.443
hsa-let-7e-5p	lnc-USP35-6:1	4.443
hsa-let-7e-5p	lnc-ZNF8-4:1	4.408
hsa-let-7e-5p	lnc-CDKN1C-3:1	4.37645
hsa-let-7e-5p	lnc-METTL14-3:1	4.35781
hsa-let-7e-5p	lnc-ZNF595-1:5	4.16639
hsa-let-7e-5p	lnc-COG7-2:1	4.14145
hsa-let-7e-5p	lnc-LMO7-2:1	4.11024
hsa-let-7e-5p	lnc-PANK1-2:2	3.95689
hsa-let-7e-5p	lnc-RPGRIP1L-1:1	3.90161
hsa-let-7e-5p	lnc-HNRNPU-1:1	3.88852
hsa-let-7e-5p	lnc-DLX5-2:7	3.88492
hsa-let-7e-5p	lnc-HIF1A-1:1	3.85924
hsa-let-7e-5p	lnc-ZNF23-1:1	3.77421
hsa-let-7e-5p	lnc-OSBP2-2:7	3.75206
hsa-let-7e-5p	lnc-STAT3-1:1	3.74306
hsa-let-7e-5p	lnc-ZBTB20-1:1	3.67973
hsa-let-7e-5p	lnc-MIEN1-1:1	3.66634
hsa-let-7e-5p	lnc-GJA10-3:5	3.61106
hsa-let-7e-5p	lnc-OTUB1-1:1	3.60079
hsa-let-7e-5p	lnc-ERN1-1:1	3.53906
hsa-let-7e-5p	lnc-VPS18-1:4	3.53625
hsa-let-7e-5p	lnc-CCT7-2:1	3.46678
hsa-let-7e-5p	lnc-EIF6-1:1	3.46519
hsa-let-7e-5p	lnc-U47924.19.1-1:5	3.46514
hsa-let-7e-5p	lnc-CELF6-1:1	3.46273
hsa-let-7e-5p	lnc-RHOF-1:8	3.43128
hsa-let-7e-5p	lnc-SNAPC5-1:1	3.348
hsa-let-7e-5p	lnc-PMM2-5:1	3.33706
hsa-let-7e-5p	lnc-PTPN3-1:1	3.32888
hsa-let-7e-5p	lnc-SRCAP-1:1	3.3268
hsa-let-7e-5p	lnc-SEZ6L2-1:1	3.26139
hsa-let-7e-5p	lnc-CCDC28A-1:1	3.25523
hsa-let-7e-5p	lnc-TKT-1:7	3.22556
hsa-let-7e-5p	lnc-RCL1-1:1	3.19555
hsa-let-7e-5p	lnc-ZFP37-1:1	3.18604
hsa-let-7e-5p	lnc-XRN2-2:6	3.1523
hsa-let-7e-5p	lnc-ASAH2B-2:1	3.08033
hsa-let-7e-5p	lnc-RASSF7-1:1	3.07435
hsa-let-7e-5p	lnc-EXOSC6-3:3	3.05454
hsa-let-7e-5p	lnc-C1orf186-1:3	3.05188
hsa-let-7e-5p	lnc-AP000769.1-2:2	3.00169
hsa-let-7e-5p	lnc-ZNF2-1:2	2.98863
hsa-let-7e-5p	lnc-SLC35A1-1:1	2.98392
hsa-let-7e-5p	lnc-STIM1-1:1	2.98296
hsa-let-7e-5p	lnc-CTTNBP2NL-1:1	2.93118
hsa-let-7e-5p	lnc-ZNF207-2:1	2.91958
hsa-let-7e-5p	lnc-RP6-24A23.6.1-1:2	2.90671
hsa-let-7e-5p	lnc-BCL7C-2:1	2.88137
hsa-let-7e-5p	lnc-SLC30A7-2:1	2.85894
hsa-let-7e-5p	lnc-C17orf85-1:1	2.81195
hsa-let-7e-5p	lnc-FAM127B-1:1	2.80907
hsa-let-7e-5p	lnc-REM2-2:1	2.79951
hsa-let-7e-5p	lnc-UBXN4-1:1	2.78376
hsa-let-7e-5p	lnc-CEP120-1:1	2.78341
hsa-let-7e-5p	lnc-ERP44-2:1	2.78102
hsa-let-7e-5p	lnc-XKR7-1:1	2.78059
hsa-let-7e-5p	lnc-CTD-2517M22.14.1-2:5	2.77696
hsa-let-7e-5p	lnc-S100P-2:2	2.74096
hsa-let-7e-5p	lnc-SLC25A30-3:1	2.73085
hsa-let-7e-5p	lnc-IGFBP7-1:2	2.71706
hsa-let-7e-5p	lnc-KPNA6-1:1	2.70465
hsa-let-7e-5p	lnc-WDR5-3:1	2.7029
hsa-let-7e-5p	lnc-TRIM26-2:4	2.6922
hsa-let-7e-5p	lnc-CHIC1-3:3	2.68896
hsa-let-7e-5p	lnc-RIOK1-2:1	2.68331
hsa-let-7e-5p	lnc-AC010536.1-1:1	2.668
hsa-let-7e-5p	lnc-AK1-1:1	2.66219
hsa-let-7e-5p	lnc-SESN3-2:4	2.661
hsa-let-7e-5p	lnc-RP11-1134I14.8.1-1:1	2.65691
hsa-let-7e-5p	lnc-LRR1-1:1	2.63844
hsa-let-7e-5p	lnc-KY-2:3	2.53862
hsa-let-7e-5p	lnc-ZMYM6-1:1	2.51022
hsa-let-7e-5p	lnc-PCBP4-1:1	2.51022
hsa-let-7e-5p	lnc-GDF7-1:1	2.46611
hsa-let-7e-5p	lnc-DYX1C1-CCPG1-2:2	2.46591
hsa-let-7e-5p	lnc-SNRPD1-1:1	2.46495
hsa-let-7e-5p	lnc-DISP1-1:3	2.44455
hsa-let-7e-5p	lnc-SNRNP25-1:3	2.43966
hsa-let-7e-5p	lnc-RNF125-1:1	2.3999
hsa-let-7e-5p	lnc-EIF2AK3-4:1	2.39212
hsa-let-7e-5p	lnc-RHBDL1-1:2	2.3305
hsa-let-7e-5p	lnc-EVX1-5:6	2.26965
hsa-let-7e-5p	lnc-ACBD6-1:1	2.26503
hsa-let-7e-5p	lnc-TRPV2-1:23	2.25964
hsa-let-7e-5p	lnc-ATL3-1:3	2.25919
hsa-let-7e-5p	lnc-AC012652.1.1-1:2	2.25489
hsa-let-7e-5p	lnc-NPY5R-4:1	2.25151
hsa-let-7e-5p	lnc-C2orf42-3:1	2.25106
hsa-let-7e-5p	lnc-HLA-DRB1-3:1	2.2494
hsa-let-7e-5p	lnc-MCTP2-1:1	2.24351
hsa-let-7e-5p	lnc-USP6-1:3	2.22699
hsa-let-7e-5p	lnc-GMEB2-1:1	2.19646
hsa-let-7e-5p	lnc-CRABP2-1:2	2.19261
hsa-let-7e-5p	lnc-WSB1-1:1	2.19261
hsa-let-7e-5p	lnc-KIAA1598-1:2	2.17673
hsa-let-7e-5p	lnc-KCNAB3-1:2	2.1731
hsa-let-7e-5p	lnc-C17orf69-2:1	2.17092
hsa-let-7e-5p	lnc-ZNF643-1:1	2.13639
hsa-let-7e-5p	lnc-ZNF655-1:2	2.12007
hsa-let-7e-5p	lnc-CDYL2-1:1	2.11906
hsa-let-7e-5p	lnc-RAD23B-9:1	2.11756
hsa-let-7e-5p	lnc-GINS1-1:1	2.10923
hsa-let-7e-5p	lnc-ALYREF-1:1	2.10362
hsa-let-7e-5p	lnc-TRIM44-2:1	2.10338
hsa-let-7e-5p	lnc-GLG1-1:1	2.05948
hsa-let-7e-5p	lnc-TMED5-1:18	2.05347
hsa-let-7e-5p	lnc-ARC-1:2	2.04791
hsa-let-7e-5p	lnc-ZNF512-1:1	1.98584
hsa-let-7e-5p	lnc-POLR1E-3:1	1.98532
hsa-let-7e-5p	lnc-CDK5RAP3-1:1	1.98532
hsa-let-7e-5p	lnc-SULT1A4-1:1	1.9825
hsa-let-7e-5p	lnc-RBPMS2-1:1	1.98209
hsa-let-7e-5p	lnc-EFCAB8-1:1	1.982
hsa-let-7e-5p	lnc-FXR1-1:1	1.97838
hsa-let-7e-5p	lnc-THTPA-1:1	1.97668
hsa-let-7e-5p	lnc-GUSB-6:4	1.97432
hsa-let-7e-5p	lnc-PCID2-3:1	1.97414
hsa-let-7e-5p	lnc-HMBS-1:1	1.9736
hsa-let-7e-5p	lnc-TSN-3:1	1.9726
hsa-let-7e-5p	lnc-ABCD2-1:1	1.96386
hsa-let-7e-5p	lnc-RHOF-1:11	1.9612
hsa-let-7e-5p	lnc-CTD-2517M22.14.1-1:3	1.95194
hsa-let-7e-5p	lnc-SLC39A11-1:4	1.95128
hsa-let-7e-5p	lnc-MAP1LC3B2-2:1	1.92013
hsa-let-7e-5p	lnc-XXbac-B461K10.4.1-1:1	1.91131
hsa-let-7e-5p	lnc-SCYL1-1:1	1.90862
hsa-let-7e-5p	lnc-TRIM56-1:1	1.90782
hsa-let-7e-5p	lnc-PDK3-1:1	1.89609
hsa-let-7e-5p	lnc-HOXC4-3:1	1.89607
hsa-let-7e-5p	lnc-AP000769.1-2:1	1.86326
hsa-let-7f-5p	lnc-BHMT2-1:1	17.1764
hsa-let-7f-5p	lnc-FAM40A-2:1	15.4404
hsa-let-7f-5p	lnc-STXBP5-1:1	13.6319
hsa-let-7f-5p	lnc-CDH3-4:1	10.9483
hsa-let-7f-5p	lnc-SAMD14-2:1	10.8876
hsa-let-7f-5p	lnc-GNRH1-2:1	10.7254
hsa-let-7f-5p	lnc-SENP3-1:1	8.80576
hsa-let-7f-5p	lnc-KIF3B-1:1	8.44402
hsa-let-7f-5p	lnc-SENP3-1:2	8.21219
hsa-let-7f-5p	lnc-ZNF720-2:1	8.1142
hsa-let-7f-5p	lnc-GPR6-1:1	7.37442
hsa-let-7f-5p	lnc-GPC5-1:2	7.30237
hsa-let-7f-5p	lnc-DYNLL2-1:1	6.87924
hsa-let-7f-5p	lnc-SNURF-2:1	6.6024
hsa-let-7f-5p	lnc-TRIOBP-1:1	6.50402
hsa-let-7f-5p	lnc-PLA2G6-1:1	6.44616
hsa-let-7f-5p	lnc-SAMD11-1:1	6.16227
hsa-let-7f-5p	lnc-CCPG1-1:1	6.09456
hsa-let-7f-5p	lnc-RPS25-1:5	6.03187
hsa-let-7f-5p	lnc-DPM1-1:1	5.80099
hsa-let-7f-5p	lnc-C11orf10-1:1	5.78031
hsa-let-7f-5p	lnc-AC135048.13.1-1:1	5.64307
hsa-let-7f-5p	lnc-ACOT1-2:1	5.57823
hsa-let-7f-5p	lnc-C9orf95-1:1	5.57113
hsa-let-7f-5p	lnc-SEBOX-2:2	5.37674
hsa-let-7f-5p	lnc-PCBP2-1:1	5.14319
hsa-let-7f-5p	lnc-SLCO5A1-1:1	5.00222
hsa-let-7f-5p	lnc-GGCT-1:16	4.84477
hsa-let-7f-5p	lnc-STAC2-1:1	4.79883
hsa-let-7f-5p	lnc-ANG-1:1	4.66488
hsa-let-7f-5p	lnc-GGCT-1:12	4.62808
hsa-let-7f-5p	lnc-ZNF276-1:1	4.62143
hsa-let-7f-5p	lnc-C4orf42-3:1	4.48385
hsa-let-7f-5p	lnc-VRK1-3:1	4.42079
hsa-let-7f-5p	lnc-USP35-6:1	4.42079
hsa-let-7f-5p	lnc-ZNF8-4:1	4.37935
hsa-let-7f-5p	lnc-CDKN1C-3:1	4.34865
hsa-let-7f-5p	lnc-METTL14-3:1	4.32963
hsa-let-7f-5p	lnc-ZNF595-1:5	4.13994
hsa-let-7f-5p	lnc-COG7-2:1	4.11464
hsa-let-7f-5p	lnc-LMO7-2:1	4.08374
hsa-let-7f-5p	lnc-PANK1-2:2	3.93181
hsa-let-7f-5p	lnc-RPGRIP1L-1:1	3.87645
hsa-let-7f-5p	lnc-HNRNPU-1:1	3.86345
hsa-let-7f-5p	lnc-DLX5-2:7	3.86045
hsa-let-7f-5p	lnc-HIF1A-1:1	3.83497
hsa-let-7f-5p	lnc-ZNF23-1:1	3.75015
hsa-let-7f-5p	lnc-OSBP2-2:7	3.72827
hsa-let-7f-5p	lnc-STAT3-1:1	3.71925
hsa-let-7f-5p	lnc-ZBTB20-1:1	3.65655
hsa-let-7f-5p	lnc-MIEN1-1:1	3.64315
hsa-let-7f-5p	lnc-GJA10-3:5	3.5885
hsa-let-7f-5p	lnc-OTUB1-1:1	3.57777
hsa-let-7f-5p	lnc-ERN1-1:1	3.51652
hsa-let-7f-5p	lnc-VPS18-1:4	3.51378
hsa-let-7f-5p	lnc-CCT7-2:1	3.44488
hsa-let-7f-5p	lnc-EIF6-1:1	3.44344
hsa-let-7f-5p	lnc-U47924.19.1-1:5	3.44337
hsa-let-7f-5p	lnc-CELF6-1:1	3.44085
hsa-let-7f-5p	lnc-RHOF-1:8	3.40964
hsa-let-7f-5p	lnc-SNAPC5-1:1	3.32669
hsa-let-7f-5p	lnc-PMM2-5:1	3.31637
hsa-let-7f-5p	lnc-PTPN3-1:1	3.30773
hsa-let-7f-5p	lnc-SRCAP-1:1	3.30568
hsa-let-7f-5p	lnc-SEZ6L2-1:1	3.24083
hsa-let-7f-5p	lnc-CCDC28A-1:1	3.23472
hsa-let-7f-5p	lnc-TKT-1:7	3.20527
hsa-let-7f-5p	lnc-RCL1-1:1	3.17568
hsa-let-7f-5p	lnc-ZFP37-1:1	3.16608
hsa-let-7f-5p	lnc-XRN2-2:6	3.13267
hsa-let-7f-5p	lnc-ASAH2B-2:1	3.06088
hsa-let-7f-5p	lnc-RASSF7-1:1	3.05493
hsa-let-7f-5p	lnc-EXOSC6-3:3	3.03532
hsa-let-7f-5p	lnc-C1orf186-1:3	3.03267
hsa-let-7f-5p	lnc-AP000769.1-2:2	2.9829
hsa-let-7f-5p	lnc-ZNF2-1:2	2.96993
hsa-let-7f-5p	lnc-SLC35A1-1:1	2.96529
hsa-let-7f-5p	lnc-STIM1-1:1	2.96433
hsa-let-7f-5p	lnc-CTTNBP2NL-1:1	2.91298
hsa-let-7f-5p	lnc-ZNF207-2:1	2.90159
hsa-let-7f-5p	lnc-RP6-24A23.6.1-1:2	2.89032
hsa-let-7f-5p	lnc-BCL7C-2:1	2.86504
hsa-let-7f-5p	lnc-SLC30A7-2:1	2.84146
hsa-let-7f-5p	lnc-C17orf85-1:1	2.79434
hsa-let-7f-5p	lnc-FAM127B-1:1	2.7915
hsa-let-7f-5p	lnc-REM2-2:1	2.78199
hsa-let-7f-5p	lnc-UBXN4-1:1	2.7664
hsa-let-7f-5p	lnc-CEP120-1:1	2.76606
hsa-let-7f-5p	lnc-ERP44-2:1	2.76368
hsa-let-7f-5p	lnc-XKR7-1:1	2.76326
hsa-let-7f-5p	lnc-CTD-2517M22.14.1-2:5	2.7605
hsa-let-7f-5p	lnc-S100P-2:2	2.72396
hsa-let-7f-5p	lnc-SLC25A30-3:1	2.71392
hsa-let-7f-5p	lnc-IGFBP7-1:2	2.70024
hsa-let-7f-5p	lnc-KPNA6-1:1	2.68955
hsa-let-7f-5p	lnc-WDR5-3:1	2.68782
hsa-let-7f-5p	lnc-TRIM26-2:4	2.67714
hsa-let-7f-5p	lnc-CHIC1-3:3	2.6739
hsa-let-7f-5p	lnc-RIOK1-2:1	2.66827
hsa-let-7f-5p	lnc-AC010536.1-1:1	2.65161
hsa-let-7f-5p	lnc-AK1-1:1	2.64585
hsa-let-7f-5p	lnc-SESN3-2:4	2.64467
hsa-let-7f-5p	lnc-RP11-1134I14.8.1-1:1	2.64074
hsa-let-7f-5p	lnc-LRR1-1:1	2.62351
hsa-let-7f-5p	lnc-KY-2:3	2.52292
hsa-let-7f-5p	lnc-ZMYM6-1:1	2.49477
hsa-let-7f-5p	lnc-PCBP4-1:1	2.49477
hsa-let-7f-5p	lnc-GDF7-1:1	2.45103
hsa-let-7f-5p	lnc-DYX1C1-CCPG1-2:2	2.45083
hsa-let-7f-5p	lnc-SNRPD1-1:1	2.44986
hsa-let-7f-5p	lnc-DISP1-1:3	2.42962
hsa-let-7f-5p	lnc-SNRNP25-1:3	2.42476
hsa-let-7f-5p	lnc-RNF125-1:1	2.38549
hsa-let-7f-5p	lnc-EIF2AK3-4:1	2.37767
hsa-let-7f-5p	lnc-RHBDL1-1:2	2.31668
hsa-let-7f-5p	lnc-EVX1-5:6	2.25722
hsa-let-7f-5p	lnc-ACBD6-1:1	2.25122
hsa-let-7f-5p	lnc-TRPV2-1:23	2.24588
hsa-let-7f-5p	lnc-ATL3-1:3	2.24545
hsa-let-7f-5p	lnc-AC012652.1.1-1:2	2.24115
hsa-let-7f-5p	lnc-NPY5R-4:1	2.23781
hsa-let-7f-5p	lnc-C2orf42-3:1	2.23737
hsa-let-7f-5p	lnc-HLA-DRB1-3:1	2.23573
hsa-let-7f-5p	lnc-MCTP2-1:1	2.22986
hsa-let-7f-5p	lnc-USP6-1:3	2.21347
hsa-let-7f-5p	lnc-GMEB2-1:1	2.18323
hsa-let-7f-5p	lnc-CRABP2-1:2	2.17943
hsa-let-7f-5p	lnc-WSB1-1:1	2.17943
hsa-let-7f-5p	lnc-KIAA1598-1:2	2.16366
hsa-let-7f-5p	lnc-KCNAB3-1:2	2.16006
hsa-let-7f-5p	lnc-C17orf69-2:1	2.15789
hsa-let-7f-5p	lnc-ZNF643-1:1	2.12381
hsa-let-7f-5p	lnc-ZNF655-1:2	2.10761
hsa-let-7f-5p	lnc-CDYL2-1:1	2.10662
hsa-let-7f-5p	lnc-RAD23B-9:1	2.105
hsa-let-7f-5p	lnc-GINS1-1:1	2.09674
hsa-let-7f-5p	lnc-ALYREF-1:1	2.09238
hsa-let-7f-5p	lnc-TRIM44-2:1	2.09093
hsa-let-7f-5p	lnc-GLG1-1:1	2.04756
hsa-let-7f-5p	lnc-TMED5-1:18	2.04158
hsa-let-7f-5p	lnc-ARC-1:2	2.03595
hsa-let-7f-5p	lnc-ZNF512-1:1	1.97397
hsa-let-7f-5p	lnc-POLR1E-3:1	1.97347
hsa-let-7f-5p	lnc-CDK5RAP3-1:1	1.97347
hsa-let-7f-5p	lnc-SULT1A4-1:1	1.97066
hsa-let-7f-5p	lnc-RBPMS2-1:1	1.97025
hsa-let-7f-5p	lnc-EFCAB8-1:1	1.97016
hsa-let-7f-5p	lnc-FXR1-1:1	1.96657
hsa-let-7f-5p	lnc-THTPA-1:1	1.96488
hsa-let-7f-5p	lnc-GUSB-6:4	1.96255
hsa-let-7f-5p	lnc-PCID2-3:1	1.96237
hsa-let-7f-5p	lnc-HMBS-1:1	1.96183
hsa-let-7f-5p	lnc-TSN-3:1	1.96084
hsa-let-7f-5p	lnc-ABCD2-1:1	1.95216
hsa-let-7f-5p	lnc-RHOF-1:11	1.94952
hsa-let-7f-5p	lnc-CTD-2517M22.14.1-1:3	1.94034
hsa-let-7f-5p	lnc-SLC39A11-1:4	1.93969
hsa-let-7f-5p	lnc-MAP1LC3B2-2:1	1.90882
hsa-let-7f-5p	lnc-XXbac-B461K10.4.1-1:1	1.90135
hsa-let-7f-5p	lnc-SCYL1-1:1	1.8974
hsa-let-7f-5p	lnc-TRIM56-1:1	1.89662
hsa-let-7f-5p	lnc-PDK3-1:1	1.88617
hsa-let-7f-5p	lnc-HOXC4-3:1	1.88615
hsa-let-7g-5p	lnc-BHMT2-1:1	17.0993
hsa-let-7g-5p	lnc-FAM40A-2:1	15.3712
hsa-let-7g-5p	lnc-STXBP5-1:1	13.5705
hsa-let-7g-5p	lnc-CDH3-4:1	10.8996
hsa-let-7g-5p	lnc-SAMD14-2:1	10.8394
hsa-let-7g-5p	lnc-GNRH1-2:1	10.6774
hsa-let-7g-5p	lnc-SENP3-1:1	8.76723
hsa-let-7g-5p	lnc-KIF3B-1:1	8.40719
hsa-let-7g-5p	lnc-SENP3-1:2	8.17583
hsa-let-7g-5p	lnc-ZNF720-2:1	8.07829
hsa-let-7g-5p	lnc-GPR6-1:1	7.34203
hsa-let-7g-5p	lnc-GPC5-1:2	7.27037
hsa-let-7g-5p	lnc-DYNLL2-1:1	6.84963
hsa-let-7g-5p	lnc-SNURF-2:1	6.57392
hsa-let-7g-5p	lnc-TRIOBP-1:1	6.47574
hsa-let-7g-5p	lnc-PLA2G6-1:1	6.41784
hsa-let-7g-5p	lnc-SAMD11-1:1	6.13531
hsa-let-7g-5p	lnc-CCPG1-1:1	6.06807
hsa-let-7g-5p	lnc-RPS25-1:5	6.00573
hsa-let-7g-5p	lnc-DPM1-1:1	5.77578
hsa-let-7g-5p	lnc-C11orf10-1:1	5.75522
hsa-let-7g-5p	lnc-AC135048.13.1-1:1	5.61885
hsa-let-7g-5p	lnc-ACOT1-2:1	5.554
hsa-let-7g-5p	lnc-C9orf95-1:1	5.54743
hsa-let-7g-5p	lnc-SEBOX-2:2	5.35364
hsa-let-7g-5p	lnc-PCBP2-1:1	5.12088
hsa-let-7g-5p	lnc-SLCO5A1-1:1	4.98081
hsa-let-7g-5p	lnc-GGCT-1:16	4.82392
hsa-let-7g-5p	lnc-STAC2-1:1	4.77879
hsa-let-7g-5p	lnc-ANG-1:1	4.64513
hsa-let-7g-5p	lnc-GGCT-1:12	4.60816
hsa-let-7g-5p	lnc-ZNF276-1:1	4.60745
hsa-let-7g-5p	lnc-C4orf42-3:1	4.46475
hsa-let-7g-5p	lnc-VRK1-3:1	4.40767
hsa-let-7g-5p	lnc-USP35-6:1	4.40767
hsa-let-7g-5p	lnc-ZNF8-4:1	4.36056
hsa-let-7g-5p	lnc-CDKN1C-3:1	4.33042
hsa-let-7g-5p	lnc-METTL14-3:1	4.31114
hsa-let-7g-5p	lnc-ZNF595-1:5	4.1226
hsa-let-7g-5p	lnc-COG7-2:1	4.09708
hsa-let-7g-5p	lnc-LMO7-2:1	4.06638
hsa-let-7g-5p	lnc-PANK1-2:2	3.9154
hsa-let-7g-5p	lnc-RPGRIP1L-1:1	3.85999
hsa-let-7g-5p	lnc-HNRNPU-1:1	3.84705
hsa-let-7g-5p	lnc-DLX5-2:7	3.84444
hsa-let-7g-5p	lnc-HIF1A-1:1	3.81909
hsa-let-7g-5p	lnc-ZNF23-1:1	3.73443
hsa-let-7g-5p	lnc-OSBP2-2:7	3.71272
hsa-let-7g-5p	lnc-STAT3-1:1	3.70368
hsa-let-7g-5p	lnc-ZBTB20-1:1	3.6414
hsa-let-7g-5p	lnc-MIEN1-1:1	3.62798
hsa-let-7g-5p	lnc-GJA10-3:5	3.57377
hsa-let-7g-5p	lnc-OTUB1-1:1	3.56273
hsa-let-7g-5p	lnc-ERN1-1:1	3.50181
hsa-let-7g-5p	lnc-VPS18-1:4	3.4991
hsa-let-7g-5p	lnc-CCT7-2:1	3.43059
hsa-let-7g-5p	lnc-EIF6-1:1	3.42926
hsa-let-7g-5p	lnc-U47924.19.1-1:5	3.42917
hsa-let-7g-5p	lnc-CELF6-1:1	3.42656
hsa-let-7g-5p	lnc-RHOF-1:8	3.39552
hsa-let-7g-5p	lnc-SNAPC5-1:1	3.31279
hsa-let-7g-5p	lnc-PMM2-5:1	3.30289
hsa-let-7g-5p	lnc-PTPN3-1:1	3.29395
hsa-let-7g-5p	lnc-SRCAP-1:1	3.29191
hsa-let-7g-5p	lnc-SEZ6L2-1:1	3.22743
hsa-let-7g-5p	lnc-CCDC28A-1:1	3.22135
hsa-let-7g-5p	lnc-TKT-1:7	3.19205
hsa-let-7g-5p	lnc-RCL1-1:1	3.16275
hsa-let-7g-5p	lnc-ZFP37-1:1	3.15308
hsa-let-7g-5p	lnc-XRN2-2:6	3.11988
hsa-let-7g-5p	lnc-ASAH2B-2:1	3.04823
hsa-let-7g-5p	lnc-RASSF7-1:1	3.04231
hsa-let-7g-5p	lnc-EXOSC6-3:3	3.02282
hsa-let-7g-5p	lnc-C1orf186-1:3	3.02018
hsa-let-7g-5p	lnc-AP000769.1-2:2	2.9707
hsa-let-7g-5p	lnc-ZNF2-1:2	2.95778
hsa-let-7g-5p	lnc-SLC35A1-1:1	2.95318
hsa-let-7g-5p	lnc-STIM1-1:1	2.95222
hsa-let-7g-5p	lnc-CTTNBP2NL-1:1	2.90115
hsa-let-7g-5p	lnc-ZNF207-2:1	2.88993
hsa-let-7g-5p	lnc-RP6-24A23.6.1-1:2	2.87973
hsa-let-7g-5p	lnc-BCL7C-2:1	2.85449
hsa-let-7g-5p	lnc-SLC30A7-2:1	2.83013
hsa-let-7g-5p	lnc-C17orf85-1:1	2.78292
hsa-let-7g-5p	lnc-FAM127B-1:1	2.78011
hsa-let-7g-5p	lnc-REM2-2:1	2.77064
hsa-let-7g-5p	lnc-UBXN4-1:1	2.75515
hsa-let-7g-5p	lnc-CEP120-1:1	2.75481
hsa-let-7g-5p	lnc-ERP44-2:1	2.75245
hsa-let-7g-5p	lnc-XKR7-1:1	2.75203
hsa-let-7g-5p	lnc-CTD-2517M22.14.1-2:5	2.7498
hsa-let-7g-5p	lnc-S100P-2:2	2.71295
hsa-let-7g-5p	lnc-SLC25A30-3:1	2.70295
hsa-let-7g-5p	lnc-IGFBP7-1:2	2.68934
hsa-let-7g-5p	lnc-KPNA6-1:1	2.67983
hsa-let-7g-5p	lnc-WDR5-3:1	2.6781
hsa-let-7g-5p	lnc-TRIM26-2:4	2.66743
hsa-let-7g-5p	lnc-CHIC1-3:3	2.6642
hsa-let-7g-5p	lnc-RIOK1-2:1	2.65858
hsa-let-7g-5p	lnc-AC010536.1-1:1	2.641
hsa-let-7g-5p	lnc-AK1-1:1	2.63527
hsa-let-7g-5p	lnc-SESN3-2:4	2.63409
hsa-let-7g-5p	lnc-RP11-1134I14.8.1-1:1	2.63027
hsa-let-7g-5p	lnc-LRR1-1:1	2.61388
hsa-let-7g-5p	lnc-KY-2:3	2.51278
hsa-let-7g-5p	lnc-ZMYM6-1:1	2.48479
hsa-let-7g-5p	lnc-PCBP4-1:1	2.48479
hsa-let-7g-5p	lnc-GDF7-1:1	2.44131
hsa-let-7g-5p	lnc-DYX1C1-CCPG1-2:2	2.44111
hsa-let-7g-5p	lnc-SNRPD1-1:1	2.44012
hsa-let-7g-5p	lnc-DISP1-1:3	2.41999
hsa-let-7g-5p	lnc-SNRNP25-1:3	2.41515
hsa-let-7g-5p	lnc-RNF125-1:1	2.37621
hsa-let-7g-5p	lnc-EIF2AK3-4:1	2.36834
hsa-let-7g-5p	lnc-RHBDL1-1:2	2.30779
hsa-let-7g-5p	lnc-EVX1-5:6	2.24928
hsa-let-7g-5p	lnc-ACBD6-1:1	2.24234
hsa-let-7g-5p	lnc-TRPV2-1:23	2.23703
hsa-let-7g-5p	lnc-ATL3-1:3	2.2366
hsa-let-7g-5p	lnc-AC012652.1.1-1:2	2.23232
hsa-let-7g-5p	lnc-NPY5R-4:1	2.229
hsa-let-7g-5p	lnc-C2orf42-3:1	2.22856
hsa-let-7g-5p	lnc-HLA-DRB1-3:1	2.22694
hsa-let-7g-5p	lnc-MCTP2-1:1	2.22108
hsa-let-7g-5p	lnc-USP6-1:3	2.20479
hsa-let-7g-5p	lnc-GMEB2-1:1	2.17474
hsa-let-7g-5p	lnc-CRABP2-1:2	2.17097
hsa-let-7g-5p	lnc-WSB1-1:1	2.17097
hsa-let-7g-5p	lnc-KIAA1598-1:2	2.15526
hsa-let-7g-5p	lnc-KCNAB3-1:2	2.15168
hsa-let-7g-5p	lnc-C17orf69-2:1	2.14953
hsa-let-7g-5p	lnc-ZNF643-1:1	2.11575
hsa-let-7g-5p	lnc-ZNF655-1:2	2.09964
hsa-let-7g-5p	lnc-CDYL2-1:1	2.09864
hsa-let-7g-5p	lnc-RAD23B-9:1	2.09693
hsa-let-7g-5p	lnc-GINS1-1:1	2.08872
hsa-let-7g-5p	lnc-ALYREF-1:1	2.08525
hsa-let-7g-5p	lnc-TRIM44-2:1	2.08295
hsa-let-7g-5p	lnc-GLG1-1:1	2.03994
hsa-let-7g-5p	lnc-TMED5-1:18	2.03397
hsa-let-7g-5p	lnc-ARC-1:2	2.02829
hsa-let-7g-5p	lnc-ZNF512-1:1	1.96638
hsa-let-7g-5p	lnc-POLR1E-3:1	1.9659
hsa-let-7g-5p	lnc-CDK5RAP3-1:1	1.9659
hsa-let-7g-5p	lnc-SULT1A4-1:1	1.96309
hsa-let-7g-5p	lnc-RBPMS2-1:1	1.96267
hsa-let-7g-5p	lnc-EFCAB8-1:1	1.96259
hsa-let-7g-5p	lnc-FXR1-1:1	1.95902
hsa-let-7g-5p	lnc-THTPA-1:1	1.95735
hsa-let-7g-5p	lnc-GUSB-6:4	1.95503
hsa-let-7g-5p	lnc-PCID2-3:1	1.95484
hsa-let-7g-5p	lnc-HMBS-1:1	1.9543
hsa-let-7g-5p	lnc-TSN-3:1	1.95332
hsa-let-7g-5p	lnc-ABCD2-1:1	1.94469
hsa-let-7g-5p	lnc-RHOF-1:11	1.94206
hsa-let-7g-5p	lnc-CTD-2517M22.14.1-1:3	1.93294
hsa-let-7g-5p	lnc-SLC39A11-1:4	1.93229
hsa-let-7g-5p	lnc-MAP1LC3B2-2:1	1.90161
hsa-let-7g-5p	lnc-XXbac-B461K10.4.1-1:1	1.89508
hsa-let-7g-5p	lnc-SCYL1-1:1	1.89024
hsa-let-7g-5p	lnc-TRIM56-1:1	1.88947
hsa-let-7g-5p	lnc-PDK3-1:1	1.87993
hsa-let-7g-5p	lnc-HOXC4-3:1	1.8799
hsa-let-7i-5p	lnc-BHMT2-1:1	17.2275
hsa-let-7i-5p	lnc-FAM40A-2:1	15.4863
hsa-let-7i-5p	lnc-STXBP5-1:1	13.6727
hsa-let-7i-5p	lnc-CDH3-4:1	10.9807
hsa-let-7i-5p	lnc-SAMD14-2:1	10.9196
hsa-let-7i-5p	lnc-GNRH1-2:1	10.7573
hsa-let-7i-5p	lnc-SENP3-1:1	8.83141
hsa-let-7i-5p	lnc-KIF3B-1:1	8.46851
hsa-let-7i-5p	lnc-SENP3-1:2	8.23643
hsa-let-7i-5p	lnc-ZNF720-2:1	8.1381
hsa-let-7i-5p	lnc-GPR6-1:1	7.39603
hsa-let-7i-5p	lnc-GPC5-1:2	7.32371
hsa-let-7i-5p	lnc-DYNLL2-1:1	6.89898
hsa-let-7i-5p	lnc-SNURF-2:1	6.62144
hsa-let-7i-5p	lnc-TRIOBP-1:1	6.52292
hsa-let-7i-5p	lnc-PLA2G6-1:1	6.46508
hsa-let-7i-5p	lnc-SAMD11-1:1	6.1803
hsa-let-7i-5p	lnc-CCPG1-1:1	6.11229
hsa-let-7i-5p	lnc-RPS25-1:5	6.04937
hsa-let-7i-5p	lnc-DPM1-1:1	5.81785
hsa-let-7i-5p	lnc-C11orf10-1:1	5.79711
hsa-let-7i-5p	lnc-AC135048.13.1-1:1	5.65929
hsa-let-7i-5p	lnc-ACOT1-2:1	5.59446
hsa-let-7i-5p	lnc-C9orf95-1:1	5.58702
hsa-let-7i-5p	lnc-SEBOX-2:2	5.3922
hsa-let-7i-5p	lnc-PCBP2-1:1	5.15816
hsa-let-7i-5p	lnc-SLCO5A1-1:1	5.0166
hsa-let-7i-5p	lnc-GGCT-1:16	4.85879
hsa-let-7i-5p	lnc-STAC2-1:1	4.81236
hsa-let-7i-5p	lnc-ANG-1:1	4.67817
hsa-let-7i-5p	lnc-GGCT-1:12	4.64149
hsa-let-7i-5p	lnc-ZNF276-1:1	4.63207
hsa-let-7i-5p	lnc-C4orf42-3:1	4.49669
hsa-let-7i-5p	lnc-VRK1-3:1	4.43086
hsa-let-7i-5p	lnc-USP35-6:1	4.43086
hsa-let-7i-5p	lnc-ZNF8-4:1	4.39201
hsa-let-7i-5p	lnc-CDKN1C-3:1	4.36094
hsa-let-7i-5p	lnc-METTL14-3:1	4.34208
hsa-let-7i-5p	lnc-ZNF595-1:5	4.15164
hsa-let-7i-5p	lnc-COG7-2:1	4.12649
hsa-let-7i-5p	lnc-LMO7-2:1	4.09545
hsa-let-7i-5p	lnc-PANK1-2:2	3.94291
hsa-let-7i-5p	lnc-RPGRIP1L-1:1	3.88757
hsa-let-7i-5p	lnc-HNRNPU-1:1	3.87454
hsa-let-7i-5p	lnc-DLX5-2:7	3.87128
hsa-let-7i-5p	lnc-HIF1A-1:1	3.84571
hsa-let-7i-5p	lnc-ZNF23-1:1	3.76079
hsa-let-7i-5p	lnc-OSBP2-2:7	3.7388
hsa-let-7i-5p	lnc-STAT3-1:1	3.72978
hsa-let-7i-5p	lnc-ZBTB20-1:1	3.66681
hsa-let-7i-5p	lnc-MIEN1-1:1	3.6534
hsa-let-7i-5p	lnc-GJA10-3:5	3.59848
hsa-let-7i-5p	lnc-OTUB1-1:1	3.58795
hsa-let-7i-5p	lnc-ERN1-1:1	3.52649
hsa-let-7i-5p	lnc-VPS18-1:4	3.52372
hsa-let-7i-5p	lnc-CCT7-2:1	3.45457
hsa-let-7i-5p	lnc-EIF6-1:1	3.45308
hsa-let-7i-5p	lnc-U47924.19.1-1:5	3.45302
hsa-let-7i-5p	lnc-CELF6-1:1	3.45053
hsa-let-7i-5p	lnc-RHOF-1:8	3.41921
hsa-let-7i-5p	lnc-SNAPC5-1:1	3.33612
hsa-let-7i-5p	lnc-PMM2-5:1	3.32554
hsa-let-7i-5p	lnc-PTPN3-1:1	3.3171
hsa-let-7i-5p	lnc-SRCAP-1:1	3.31503
hsa-let-7i-5p	lnc-SEZ6L2-1:1	3.24993
hsa-let-7i-5p	lnc-CCDC28A-1:1	3.2438
hsa-let-7i-5p	lnc-TKT-1:7	3.21425
hsa-let-7i-5p	lnc-RCL1-1:1	3.18449
hsa-let-7i-5p	lnc-ZFP37-1:1	3.17492
hsa-let-7i-5p	lnc-XRN2-2:6	3.14136
hsa-let-7i-5p	lnc-ASAH2B-2:1	3.06949
hsa-let-7i-5p	lnc-RASSF7-1:1	3.06353
hsa-let-7i-5p	lnc-EXOSC6-3:3	3.04383
hsa-let-7i-5p	lnc-C1orf186-1:3	3.04118
hsa-let-7i-5p	lnc-AP000769.1-2:2	2.99122
hsa-let-7i-5p	lnc-ZNF2-1:2	2.97821
hsa-let-7i-5p	lnc-SLC35A1-1:1	2.97354
hsa-let-7i-5p	lnc-STIM1-1:1	2.97258
hsa-let-7i-5p	lnc-CTTNBP2NL-1:1	2.92104
hsa-let-7i-5p	lnc-ZNF207-2:1	2.90957
hsa-let-7i-5p	lnc-RP6-24A23.6.1-1:2	2.89759
hsa-let-7i-5p	lnc-BCL7C-2:1	2.87228
hsa-let-7i-5p	lnc-SLC30A7-2:1	2.84922
hsa-let-7i-5p	lnc-C17orf85-1:1	2.80215
hsa-let-7i-5p	lnc-FAM127B-1:1	2.79929
hsa-let-7i-5p	lnc-REM2-2:1	2.78976
hsa-let-7i-5p	lnc-UBXN4-1:1	2.7741
hsa-let-7i-5p	lnc-CEP120-1:1	2.77375
hsa-let-7i-5p	lnc-ERP44-2:1	2.77137
hsa-let-7i-5p	lnc-XKR7-1:1	2.77095
hsa-let-7i-5p	lnc-CTD-2517M22.14.1-2:5	2.76778
hsa-let-7i-5p	lnc-S100P-2:2	2.7315
hsa-let-7i-5p	lnc-SLC25A30-3:1	2.72142
hsa-let-7i-5p	lnc-IGFBP7-1:2	2.7077
hsa-let-7i-5p	lnc-KPNA6-1:1	2.69625
hsa-let-7i-5p	lnc-WDR5-3:1	2.69451
hsa-let-7i-5p	lnc-TRIM26-2:4	2.68382
hsa-let-7i-5p	lnc-CHIC1-3:3	2.68058
hsa-let-7i-5p	lnc-RIOK1-2:1	2.67494
hsa-let-7i-5p	lnc-AC010536.1-1:1	2.65888
hsa-let-7i-5p	lnc-AK1-1:1	2.65309
hsa-let-7i-5p	lnc-SESN3-2:4	2.65191
hsa-let-7i-5p	lnc-RP11-1134I14.8.1-1:1	2.64793
hsa-let-7i-5p	lnc-LRR1-1:1	2.63013
hsa-let-7i-5p	lnc-KY-2:3	2.52988
hsa-let-7i-5p	lnc-ZMYM6-1:1	2.50163
hsa-let-7i-5p	lnc-PCBP4-1:1	2.50163
hsa-let-7i-5p	lnc-GDF7-1:1	2.45772
hsa-let-7i-5p	lnc-DYX1C1-CCPG1-2:2	2.45752
hsa-let-7i-5p	lnc-SNRPD1-1:1	2.45656
hsa-let-7i-5p	lnc-DISP1-1:3	2.43624
hsa-let-7i-5p	lnc-SNRNP25-1:3	2.43137
hsa-let-7i-5p	lnc-RNF125-1:1	2.3919
hsa-let-7i-5p	lnc-EIF2AK3-4:1	2.38408
hsa-let-7i-5p	lnc-RHBDL1-1:2	2.32283
hsa-let-7i-5p	lnc-EVX1-5:6	2.26275
hsa-let-7i-5p	lnc-ACBD6-1:1	2.25735
hsa-let-7i-5p	lnc-TRPV2-1:23	2.25199
hsa-let-7i-5p	lnc-ATL3-1:3	2.25155
hsa-let-7i-5p	lnc-AC012652.1.1-1:2	2.24725
hsa-let-7i-5p	lnc-NPY5R-4:1	2.2439
hsa-let-7i-5p	lnc-C2orf42-3:1	2.24345
hsa-let-7i-5p	lnc-HLA-DRB1-3:1	2.2418
hsa-let-7i-5p	lnc-MCTP2-1:1	2.23593
hsa-let-7i-5p	lnc-USP6-1:3	2.21948
hsa-let-7i-5p	lnc-GMEB2-1:1	2.18911
hsa-let-7i-5p	lnc-CRABP2-1:2	2.18528
hsa-let-7i-5p	lnc-WSB1-1:1	2.18528
hsa-let-7i-5p	lnc-KIAA1598-1:2	2.16947
hsa-let-7i-5p	lnc-KCNAB3-1:2	2.16586
hsa-let-7i-5p	lnc-C17orf69-2:1	2.16368
hsa-let-7i-5p	lnc-ZNF643-1:1	2.12941
hsa-let-7i-5p	lnc-ZNF655-1:2	2.11316
hsa-let-7i-5p	lnc-CDYL2-1:1	2.11217
hsa-let-7i-5p	lnc-RAD23B-9:1	2.11058
hsa-let-7i-5p	lnc-GINS1-1:1	2.10229
hsa-let-7i-5p	lnc-ALYREF-1:1	2.09739
hsa-let-7i-5p	lnc-TRIM44-2:1	2.09646
hsa-let-7i-5p	lnc-GLG1-1:1	2.05288
hsa-let-7i-5p	lnc-TMED5-1:18	2.04688
hsa-let-7i-5p	lnc-ARC-1:2	2.04127
hsa-let-7i-5p	lnc-ZNF512-1:1	1.97925
hsa-let-7i-5p	lnc-POLR1E-3:1	1.97874
hsa-let-7i-5p	lnc-CDK5RAP3-1:1	1.97874
hsa-let-7i-5p	lnc-SULT1A4-1:1	1.97593
hsa-let-7i-5p	lnc-RBPMS2-1:1	1.97552
hsa-let-7i-5p	lnc-EFCAB8-1:1	1.97543
hsa-let-7i-5p	lnc-FXR1-1:1	1.97182
hsa-let-7i-5p	lnc-THTPA-1:1	1.97013
hsa-let-7i-5p	lnc-GUSB-6:4	1.96779
hsa-let-7i-5p	lnc-PCID2-3:1	1.96761
hsa-let-7i-5p	lnc-HMBS-1:1	1.96707
hsa-let-7i-5p	lnc-TSN-3:1	1.96607
hsa-let-7i-5p	lnc-ABCD2-1:1	1.95737
hsa-let-7i-5p	lnc-RHOF-1:11	1.95472
hsa-let-7i-5p	lnc-CTD-2517M22.14.1-1:3	1.94551
hsa-let-7i-5p	lnc-SLC39A11-1:4	1.94485
hsa-let-7i-5p	lnc-MAP1LC3B2-2:1	1.91386
hsa-let-7i-5p	lnc-XXbac-B461K10.4.1-1:1	1.9058
hsa-let-7i-5p	lnc-SCYL1-1:1	1.9024
hsa-let-7i-5p	lnc-TRIM56-1:1	1.90161
hsa-let-7i-5p	lnc-PDK3-1:1	1.8906
hsa-let-7i-5p	lnc-HOXC4-3:1	1.89058
hsa-miR-1	lnc-EIF2C2-1:1	26.0639
hsa-miR-1	lnc-CDKN1C-3:2	16.7418
hsa-miR-1	lnc-BHMT2-1:1	12.4044
hsa-miR-1	lnc-FAM40A-2:1	11.1536
hsa-miR-1	lnc-STXBP5-1:1	9.87321
hsa-miR-1	lnc-PMM2-6:1	7.96079
hsa-miR-1	lnc-CDH3-4:1	7.91689
hsa-miR-1	lnc-SAMD14-2:1	7.8605
hsa-miR-1	lnc-GNRH1-2:1	7.76909
hsa-miR-1	lnc-OGFOD2-1:1	6.33816
hsa-miR-1	lnc-KIF3B-1:1	6.0933
hsa-miR-1	lnc-SENP3-1:2	5.94759
hsa-miR-1	lnc-ZNF720-2:1	5.87826
hsa-miR-1	lnc-SCN8A-1:1	5.36585
hsa-miR-1	lnc-GPR6-1:1	5.33846
hsa-miR-1	lnc-GPC5-1:2	5.28363
hsa-miR-1	lnc-COG7-1:1	5.2277
hsa-miR-1	lnc-DYNLL2-1:1	4.96069
hsa-miR-1	lnc-TRIOBP-1:1	4.70491
hsa-miR-1	lnc-PLA2G6-1:1	4.67566
hsa-miR-1	lnc-SAMD11-1:1	4.4684
hsa-miR-1	lnc-CCPG1-1:1	4.41298
hsa-miR-1	lnc-MTAP-1:4	4.38532
hsa-miR-1	lnc-RPS25-1:5	4.36406
hsa-miR-1	lnc-GS1-211B7.1.1-1:6	4.34479
hsa-miR-1	lnc-DPM1-1:1	4.20435
hsa-miR-1	lnc-C11orf10-1:1	4.18875
hsa-miR-1	lnc-ACOT1-2:1	4.0451
hsa-miR-1	lnc-C9orf95-1:1	4.01844
hsa-miR-1	lnc-SEBOX-2:2	3.89186
hsa-miR-1	lnc-PCBP2-1:1	3.73401
hsa-miR-1	lnc-PRKD1-2:5	3.65689
hsa-miR-1	lnc-SLCO5A1-1:1	3.62122
hsa-miR-1	lnc-GGCT-1:16	3.51547
hsa-miR-1	lnc-STAC2-1:1	3.45445
hsa-miR-1	lnc-ZNF276-1:1	3.3964
hsa-miR-1	lnc-ANG-1:1	3.37336
hsa-miR-1	lnc-GGCT-1:12	3.36077
hsa-miR-1	lnc-COLEC10-1:1	3.27043
hsa-miR-1	lnc-VRK1-3:1	3.25349
hsa-miR-1	lnc-USP35-6:1	3.25349
hsa-miR-1	lnc-C4orf42-3:1	3.25064
hsa-miR-1	lnc-ZNF8-4:1	3.18195
hsa-miR-1	lnc-METTL14-3:1	3.14247
hsa-miR-1	lnc-CDKN1C-3:1	3.14217
hsa-miR-1	lnc-AGER-1:1	3.07644
hsa-miR-1	lnc-ZNF322-1:1	3.02558
hsa-miR-1	lnc-ZNF595-1:5	2.99374
hsa-miR-1	lnc-COG7-2:1	2.98997
hsa-miR-1	lnc-LMO7-2:1	2.96574
hsa-miR-1	lnc-PANK1-2:2	2.84449
hsa-miR-1	lnc-RPGRIP1L-1:1	2.81777
hsa-miR-1	lnc-HNRNPU-1:1	2.80807
hsa-miR-1	lnc-DLX5-2:7	2.79044
hsa-miR-1	lnc-HIF1A-1:1	2.7717
hsa-miR-1	lnc-ZNF23-1:1	2.72101
hsa-miR-1	lnc-OSBP2-2:7	2.70021
hsa-miR-1	lnc-STAT3-1:1	2.69759
hsa-miR-1	lnc-ZBTB20-1:1	2.64541
hsa-miR-1	lnc-MIEN1-1:1	2.64044
hsa-miR-1	lnc-OTUB1-1:1	2.59949
hsa-miR-1	lnc-GJA10-3:5	2.59278
hsa-miR-1	lnc-ERN1-1:1	2.55397
hsa-miR-1	lnc-VPS18-1:4	2.55068
hsa-miR-1	lnc-CCT7-2:1	2.49925
hsa-miR-1	lnc-CELF6-1:1	2.49642
hsa-miR-1	lnc-U47924.19.1-1:5	2.49298
hsa-miR-1	lnc-EIF6-1:1	2.49191
hsa-miR-1	lnc-RHOF-1:8	2.47331
hsa-miR-1	lnc-SNAPC5-1:1	2.41885
hsa-miR-1	lnc-PTPN3-1:1	2.40382
hsa-miR-1	lnc-SRCAP-1:1	2.4021
hsa-miR-1	lnc-PMM2-5:1	2.3961
hsa-miR-1	lnc-SEZ6L2-1:1	2.35276
hsa-miR-1	lnc-CCDC28A-1:1	2.34821
hsa-miR-1	lnc-TKT-1:7	2.32657
hsa-miR-1	lnc-RCL1-1:1	2.29772
hsa-miR-1	lnc-ZFP37-1:1	2.29689
hsa-miR-1	lnc-XRN2-2:6	2.27048
hsa-miR-1	lnc-ASAH2B-2:1	2.22634
hsa-miR-1	lnc-RASSF7-1:1	2.22167
hsa-miR-1	lnc-EXOSC6-3:3	2.20592
hsa-miR-1	lnc-C1orf186-1:3	2.20419
hsa-miR-1	lnc-AP000769.1-2:2	2.16696
hsa-miR-1	lnc-ZNF2-1:2	2.15717
hsa-miR-1	lnc-SLC35A1-1:1	2.15274
hsa-miR-1	lnc-STIM1-1:1	2.1522
hsa-miR-1	lnc-CTTNBP2NL-1:1	2.1135
hsa-miR-1	lnc-ZNF207-2:1	2.10001
hsa-miR-1	lnc-RP6-24A23.6.1-1:2	2.07276
hsa-miR-1	lnc-BCL7C-2:1	2.05534
hsa-miR-1	lnc-C17orf85-1:1	2.03304
hsa-miR-1	lnc-FAM127B-1:1	2.03101
hsa-miR-1	lnc-REM2-2:1	2.02399
hsa-miR-1	lnc-UBXN4-1:1	2.01122
hsa-miR-1	lnc-CEP120-1:1	2.01086
hsa-miR-1	lnc-ERP44-2:1	2.00929
hsa-miR-1	lnc-XKR7-1:1	2.00893
hsa-miR-1	lnc-CTD-2517M22.14.1-2:5	1.98755
hsa-miR-1	lnc-S100P-2:2	1.97953
hsa-miR-1	lnc-SLC25A30-3:1	1.97228
hsa-miR-1	lnc-IGFBP7-1:2	1.96225
hsa-miR-1	lnc-KPNA6-1:1	1.92968
hsa-miR-1	lnc-WDR5-3:1	1.92844
hsa-miR-1	lnc-AC010536.1-1:1	1.92444
hsa-miR-1	lnc-TRIM26-2:4	1.92119
hsa-miR-1	lnc-AK1-1:1	1.92012
hsa-miR-1	lnc-SESN3-2:4	1.91914
hsa-miR-1	lnc-CHIC1-3:3	1.91892
hsa-miR-1	lnc-RIOK1-2:1	1.91503
hsa-miR-1	lnc-RP11-1134I14.8.1-1:1	1.91116
hsa-miR-1	lnc-LRR1-1:1	1.88398
hsa-miR-100-5p	lnc-EIF2C2-1:1	16.248
hsa-miR-100-5p	lnc-CDKN1C-3:2	10.4521
hsa-miR-100-5p	lnc-BHMT2-1:1	7.74459
hsa-miR-100-5p	lnc-FAM40A-2:1	6.96744
hsa-miR-100-5p	lnc-STXBP5-1:1	6.20405
hsa-miR-100-5p	lnc-PMM2-6:1	4.99561
hsa-miR-100-5p	lnc-CDH3-4:1	4.95648
hsa-miR-100-5p	lnc-SAMD14-2:1	4.90356
hsa-miR-100-5p	lnc-GNRH1-2:1	4.88277
hsa-miR-100-5p	lnc-OGFOD2-1:1	3.9678
hsa-miR-100-5p	lnc-SENP3-1:1	3.95699
hsa-miR-100-5p	lnc-KIF3B-1:1	3.79627
hsa-miR-100-5p	lnc-SENP3-1:2	3.73601
hsa-miR-100-5p	lnc-ZNF720-2:1	3.69472
hsa-miR-100-5p	lnc-SCN8A-1:1	3.37523
hsa-miR-100-5p	lnc-GPR6-1:1	3.34976
hsa-miR-100-5p	lnc-GPC5-1:2	3.31157
hsa-miR-100-5p	lnc-COG7-1:1	3.29393
hsa-miR-100-5p	lnc-DYNLL2-1:1	3.08534
hsa-miR-100-5p	lnc-SNURF-2:1	2.96878
hsa-miR-100-5p	lnc-TRIOBP-1:1	2.94708
hsa-miR-100-5p	lnc-PLA2G6-1:1	2.94653
hsa-miR-100-5p	lnc-SAMD11-1:1	2.81392
hsa-miR-100-5p	lnc-CCPG1-1:1	2.77008
hsa-miR-100-5p	lnc-MTAP-1:4	2.75922
hsa-miR-100-5p	lnc-RPS25-1:5	2.7344
hsa-miR-100-5p	lnc-GS1-211B7.1.1-1:6	2.72349
hsa-miR-100-5p	lnc-DPM1-1:1	2.64455
hsa-miR-100-5p	lnc-C11orf10-1:1	2.63386
hsa-miR-100-5p	lnc-AC135048.13.1-1:1	2.54986
hsa-miR-100-5p	lnc-ACOT1-2:1	2.54739
hsa-miR-100-5p	lnc-C9orf95-1:1	2.50034
hsa-miR-100-5p	lnc-SEBOX-2:2	2.44074
hsa-miR-100-5p	lnc-PCBP2-1:1	2.35747
hsa-miR-100-5p	lnc-PRKD1-2:5	2.30231
hsa-miR-100-5p	lnc-SLCO5A1-1:1	2.27153
hsa-miR-100-5p	lnc-GGCT-1:16	2.21671
hsa-miR-100-5p	lnc-ZNF276-1:1	2.19272
hsa-miR-100-5p	lnc-STAC2-1:1	2.13935
hsa-miR-100-5p	lnc-GGCT-1:12	2.12263
hsa-miR-100-5p	lnc-ANG-1:1	2.11073
hsa-miR-100-5p	lnc-VRK1-3:1	2.10628
hsa-miR-100-5p	lnc-USP35-6:1	2.10628
hsa-miR-100-5p	lnc-COLEC10-1:1	2.05993
hsa-miR-100-5p	lnc-C4orf42-3:1	2.04539
hsa-miR-100-5p	lnc-ZNF8-4:1	2.01208
hsa-miR-100-5p	lnc-METTL14-3:1	1.98238
hsa-miR-100-5p	lnc-CDKN1C-3:1	1.96236
hsa-miR-100-5p	lnc-AGER-1:1	1.93784
hsa-miR-100-5p	lnc-ZNF322-1:1	1.90222
hsa-miR-100-5p	lnc-COG7-2:1	1.89104
hsa-miR-100-5p	lnc-LMO7-2:1	1.87318
hsa-miR-100-5p	lnc-ZNF595-1:5	1.87293
hsa-miR-101-3p	lnc-EIF2C2-1:1	25.9901
hsa-miR-101-3p	lnc-CDKN1C-3:2	16.6946
hsa-miR-101-3p	lnc-BHMT2-1:1	12.3695
hsa-miR-101-3p	lnc-FAM40A-2:1	11.1223
hsa-miR-101-3p	lnc-PMM2-6:1	7.93857
hsa-miR-101-3p	lnc-CDH3-4:1	7.89481
hsa-miR-101-3p	lnc-SAMD14-2:1	7.83866
hsa-miR-101-3p	lnc-GNRH1-2:1	7.74739
hsa-miR-101-3p	lnc-SENP3-1:1	6.33579
hsa-miR-101-3p	lnc-OGFOD2-1:1	6.32061
hsa-miR-101-3p	lnc-KIF3B-1:1	6.07654
hsa-miR-101-3p	lnc-SENP3-1:2	5.93109
hsa-miR-101-3p	lnc-ZNF720-2:1	5.86198
hsa-miR-101-3p	lnc-GPR6-1:1	5.32375
hsa-miR-101-3p	lnc-GPC5-1:2	5.26909
hsa-miR-101-3p	lnc-COG7-1:1	5.21328
hsa-miR-101-3p	lnc-DYNLL2-1:1	4.94719
hsa-miR-101-3p	lnc-SNURF-2:1	4.75184
hsa-miR-101-3p	lnc-TRIOBP-1:1	4.69204
hsa-miR-101-3p	lnc-PLA2G6-1:1	4.6628
hsa-miR-101-3p	lnc-SAMD11-1:1	4.45615
hsa-miR-101-3p	lnc-CCPG1-1:1	4.40092
hsa-miR-101-3p	lnc-MTAP-1:4	4.37333
hsa-miR-101-3p	lnc-RPS25-1:5	4.35215
hsa-miR-101-3p	lnc-GS1-211B7.1.1-1:6	4.33295
hsa-miR-101-3p	lnc-DPM1-1:1	4.19288
hsa-miR-101-3p	lnc-C11orf10-1:1	4.17734
hsa-miR-101-3p	lnc-AC135048.13.1-1:1	4.06772
hsa-miR-101-3p	lnc-ACOT1-2:1	4.03409
hsa-miR-101-3p	lnc-C9orf95-1:1	4.00759
hsa-miR-101-3p	lnc-SEBOX-2:2	3.88132
hsa-miR-101-3p	lnc-PCBP2-1:1	3.72385
hsa-miR-101-3p	lnc-PRKD1-2:5	3.647
hsa-miR-101-3p	lnc-SLCO5A1-1:1	3.61146
hsa-miR-101-3p	lnc-GGCT-1:16	3.50598
hsa-miR-101-3p	lnc-STAC2-1:1	3.44527
hsa-miR-101-3p	lnc-ZNF276-1:1	3.38939
hsa-miR-101-3p	lnc-ANG-1:1	3.36432
hsa-miR-101-3p	lnc-GGCT-1:12	3.35171
hsa-miR-101-3p	lnc-COLEC10-1:1	3.26164
hsa-miR-101-3p	lnc-VRK1-3:1	3.24687
hsa-miR-101-3p	lnc-USP35-6:1	3.24687
hsa-miR-101-3p	lnc-C4orf42-3:1	3.24191
hsa-miR-101-3p	lnc-ZNF8-4:1	3.17338
hsa-miR-101-3p	lnc-METTL14-3:1	3.13402
hsa-miR-101-3p	lnc-CDKN1C-3:1	3.1338
hsa-miR-101-3p	lnc-AGER-1:1	3.06821
hsa-miR-101-3p	lnc-ZNF322-1:1	3.01751
hsa-miR-101-3p	lnc-ZNF595-1:5	2.98579
hsa-miR-101-3p	lnc-COG7-2:1	2.98195
hsa-miR-101-3p	lnc-LMO7-2:1	2.9578
hsa-miR-101-3p	lnc-PANK1-2:2	2.83695
hsa-miR-101-3p	lnc-RPGRIP1L-1:1	2.81024
hsa-miR-101-3p	lnc-HNRNPU-1:1	2.80056
hsa-miR-101-3p	lnc-DLX5-2:7	2.78309
hsa-miR-101-3p	lnc-HIF1A-1:1	2.76441
hsa-miR-101-3p	lnc-ZNF23-1:1	2.71378
hsa-miR-101-3p	lnc-OSBP2-2:7	2.69308
hsa-miR-101-3p	lnc-STAT3-1:1	2.69045
hsa-miR-101-3p	lnc-ZBTB20-1:1	2.63844
hsa-miR-101-3p	lnc-OTUB1-1:1	2.5926
hsa-miR-101-3p	lnc-GJA10-3:5	2.58598
hsa-miR-101-3p	lnc-ERN1-1:1	2.54722
hsa-miR-101-3p	lnc-VPS18-1:4	2.54395
hsa-miR-101-3p	lnc-CCT7-2:1	2.49269
hsa-miR-101-3p	lnc-CELF6-1:1	2.48985
hsa-miR-101-3p	lnc-U47924.19.1-1:5	2.48646
hsa-miR-101-3p	lnc-EIF6-1:1	2.48539
hsa-miR-101-3p	lnc-RHOF-1:8	2.46684
hsa-miR-101-3p	lnc-SNAPC5-1:1	2.41247
hsa-miR-101-3p	lnc-PTPN3-1:1	2.3975
hsa-miR-101-3p	lnc-SRCAP-1:1	2.39578
hsa-miR-101-3p	lnc-PMM2-5:1	2.38987
hsa-miR-101-3p	lnc-SEZ6L2-1:1	2.3466
hsa-miR-101-3p	lnc-CCDC28A-1:1	2.34207
hsa-miR-101-3p	lnc-TKT-1:7	2.32047
hsa-miR-101-3p	lnc-RCL1-1:1	2.29176
hsa-miR-101-3p	lnc-ZFP37-1:1	2.29091
hsa-miR-101-3p	lnc-XRN2-2:6	2.26457
hsa-miR-101-3p	lnc-ASAH2B-2:1	2.22052
hsa-miR-101-3p	lnc-RASSF7-1:1	2.21586
hsa-miR-101-3p	lnc-EXOSC6-3:3	2.20017
hsa-miR-101-3p	lnc-C1orf186-1:3	2.19844
hsa-miR-101-3p	lnc-ZNF2-1:2	2.15156
hsa-miR-101-3p	lnc-SLC35A1-1:1	2.14716
hsa-miR-101-3p	lnc-STIM1-1:1	2.14663
hsa-miR-101-3p	lnc-CTTNBP2NL-1:1	2.10803
hsa-miR-101-3p	lnc-ZNF207-2:1	2.09462
hsa-miR-101-3p	lnc-RP6-24A23.6.1-1:2	2.06777
hsa-miR-101-3p	lnc-BCL7C-2:1	2.05037
hsa-miR-101-3p	lnc-SLC30A7-2:1	2.04912
hsa-miR-101-3p	lnc-C17orf85-1:1	2.02777
hsa-miR-101-3p	lnc-FAM127B-1:1	2.02576
hsa-miR-101-3p	lnc-REM2-2:1	2.01875
hsa-miR-101-3p	lnc-UBXN4-1:1	2.00603
hsa-miR-101-3p	lnc-CEP120-1:1	2.00567
hsa-miR-101-3p	lnc-ERP44-2:1	2.00411
hsa-miR-101-3p	lnc-XKR7-1:1	2.00374
hsa-miR-101-3p	lnc-CTD-2517M22.14.1-2:5	1.98255
hsa-miR-101-3p	lnc-S100P-2:2	1.97443
hsa-miR-101-3p	lnc-SLC25A30-3:1	1.96721
hsa-miR-101-3p	lnc-IGFBP7-1:2	1.95722
hsa-miR-101-3p	lnc-KPNA6-1:1	1.92508
hsa-miR-101-3p	lnc-WDR5-3:1	1.92384
hsa-miR-101-3p	lnc-AC010536.1-1:1	1.91952
hsa-miR-101-3p	lnc-TRIM26-2:4	1.91661
hsa-miR-101-3p	lnc-AK1-1:1	1.91521
hsa-miR-101-3p	lnc-CHIC1-3:3	1.91433
hsa-miR-101-3p	lnc-SESN3-2:4	1.91424
hsa-miR-101-3p	lnc-RIOK1-2:1	1.91045
hsa-miR-101-3p	lnc-LRR1-1:1	1.87944
hsa-miR-103a-3p	lnc-BHMT2-1:1	47.1491
hsa-miR-103a-3p	lnc-FAM40A-2:1	42.3744
hsa-miR-103a-3p	lnc-CDH3-4:1	30.0687
hsa-miR-103a-3p	lnc-SAMD14-2:1	30.0668
hsa-miR-103a-3p	lnc-GNRH1-2:1	29.2649
hsa-miR-103a-3p	lnc-OGFOD2-1:1	24.1488
hsa-miR-103a-3p	lnc-KIF3B-1:1	23.4484
hsa-miR-103a-3p	lnc-SENP3-1:2	22.5409
hsa-miR-103a-3p	lnc-ZNF720-2:1	22.2396
hsa-miR-103a-3p	lnc-GPR6-1:1	20.3164
hsa-miR-103a-3p	lnc-GPC5-1:2	20.1572
hsa-miR-103a-3p	lnc-COG7-1:1	19.7273
hsa-miR-103a-3p	lnc-DYNLL2-1:1	19.2322
hsa-miR-103a-3p	lnc-SNURF-2:1	18.4437
hsa-miR-103a-3p	lnc-TRIOBP-1:1	18.0175
hsa-miR-103a-3p	lnc-PLA2G6-1:1	17.6809
hsa-miR-103a-3p	lnc-SAMD11-1:1	16.936
hsa-miR-103a-3p	lnc-CCPG1-1:1	16.8568
hsa-miR-103a-3p	lnc-RPS25-1:5	16.7307
hsa-miR-103a-3p	lnc-MTAP-1:4	16.6624
hsa-miR-103a-3p	lnc-GS1-211B7.1.1-1:6	16.6494
hsa-miR-103a-3p	lnc-DPM1-1:1	15.9988
hsa-miR-103a-3p	lnc-C11orf10-1:1	15.9509
hsa-miR-103a-3p	lnc-AC135048.13.1-1:1	15.7375
hsa-miR-103a-3p	lnc-C9orf95-1:1	15.6657
hsa-miR-103a-3p	lnc-SEBOX-2:2	14.9281
hsa-miR-103a-3p	lnc-PCBP2-1:1	14.1553
hsa-miR-103a-3p	lnc-PRKD1-2:5	13.9439
hsa-miR-103a-3p	lnc-ZNF276-1:1	13.8874
hsa-miR-103a-3p	lnc-STAC2-1:1	13.6635
hsa-miR-103a-3p	lnc-GGCT-1:16	13.3796
hsa-miR-103a-3p	lnc-VRK1-3:1	13.3168
hsa-miR-103a-3p	lnc-USP35-6:1	13.3168
hsa-miR-103a-3p	lnc-ANG-1:1	13.0671
hsa-miR-103a-3p	lnc-GGCT-1:12	12.7687
hsa-miR-103a-3p	lnc-COLEC10-1:1	12.5052
hsa-miR-103a-3p	lnc-C4orf42-3:1	12.4569
hsa-miR-103a-3p	lnc-CDKN1C-3:1	12.2456
hsa-miR-103a-3p	lnc-ZNF8-4:1	12.0861
hsa-miR-103a-3p	lnc-METTL14-3:1	11.9936
hsa-miR-103a-3p	lnc-AGER-1:1	11.7872
hsa-miR-103a-3p	lnc-ZNF595-1:5	11.6505
hsa-miR-103a-3p	lnc-ZNF322-1:1	11.6414
hsa-miR-103a-3p	lnc-COG7-2:1	11.3774
hsa-miR-103a-3p	lnc-LMO7-2:1	11.3181
hsa-miR-103a-3p	lnc-PANK1-2:2	11.0697
hsa-miR-103a-3p	lnc-HIF1A-1:1	10.8455
hsa-miR-103a-3p	lnc-RPGRIP1L-1:1	10.7325
hsa-miR-103a-3p	lnc-HNRNPU-1:1	10.7014
hsa-miR-103a-3p	lnc-OSBP2-2:7	10.484
hsa-miR-103a-3p	lnc-ZNF23-1:1	10.4607
hsa-miR-103a-3p	lnc-STAT3-1:1	10.3902
hsa-miR-103a-3p	lnc-ZBTB20-1:1	10.3278
hsa-miR-103a-3p	lnc-MIEN1-1:1	10.2143
hsa-miR-103a-3p	lnc-GJA10-3:5	10.1862
hsa-miR-103a-3p	lnc-OTUB1-1:1	9.95182
hsa-miR-103a-3p	lnc-VPS18-1:4	9.8119
hsa-miR-103a-3p	lnc-ERN1-1:1	9.80612
hsa-miR-103a-3p	lnc-EIF6-1:1	9.74018
hsa-miR-103a-3p	lnc-U47924.19.1-1:5	9.72876
hsa-miR-103a-3p	lnc-CCT7-2:1	9.64982
hsa-miR-103a-3p	lnc-CELF6-1:1	9.63846
hsa-miR-103a-3p	lnc-RHOF-1:8	9.56173
hsa-miR-103a-3p	lnc-PMM2-5:1	9.45136
hsa-miR-103a-3p	lnc-SNAPC5-1:1	9.26425
hsa-miR-103a-3p	lnc-PTPN3-1:1	9.2275
hsa-miR-103a-3p	lnc-SRCAP-1:1	9.22447
hsa-miR-103a-3p	lnc-RCL1-1:1	9.0235
hsa-miR-103a-3p	lnc-TKT-1:7	8.99588
hsa-miR-103a-3p	lnc-ZFP37-1:1	8.90607
hsa-miR-103a-3p	lnc-XRN2-2:6	8.84378
hsa-miR-103a-3p	lnc-ASAH2B-2:1	8.54996
hsa-miR-103a-3p	lnc-RASSF7-1:1	8.53806
hsa-miR-103a-3p	lnc-BCL7C-2:1	8.51953
hsa-miR-103a-3p	lnc-EXOSC6-3:3	8.50207
hsa-miR-103a-3p	lnc-C1orf186-1:3	8.49333
hsa-miR-103a-3p	lnc-AP000769.1-2:2	8.37791
hsa-miR-103a-3p	lnc-ZNF2-1:2	8.34793
hsa-miR-103a-3p	lnc-STIM1-1:1	8.34227
hsa-miR-103a-3p	lnc-ZNF207-2:1	8.27978
hsa-miR-103a-3p	lnc-CTTNBP2NL-1:1	8.22604
hsa-miR-103a-3p	lnc-SLC30A7-2:1	8.14623
hsa-miR-103a-3p	lnc-KPNA6-1:1	8.04621
hsa-miR-103a-3p	lnc-WDR5-3:1	8.03966
hsa-miR-103a-3p	lnc-CTD-2517M22.14.1-2:5	8.01825
hsa-miR-103a-3p	lnc-CHIC1-3:3	7.98575
hsa-miR-103a-3p	lnc-RIOK1-2:1	7.96458
hsa-miR-103a-3p	lnc-C17orf85-1:1	7.83652
hsa-miR-103a-3p	lnc-FAM127B-1:1	7.82883
hsa-miR-103a-3p	lnc-REM2-2:1	7.80529
hsa-miR-103a-3p	lnc-LRR1-1:1	7.79546
hsa-miR-103a-3p	lnc-CEP120-1:1	7.77938
hsa-miR-103a-3p	lnc-UBXN4-1:1	7.77921
hsa-miR-103a-3p	lnc-ERP44-2:1	7.77166
hsa-miR-103a-3p	lnc-XKR7-1:1	7.77119
hsa-miR-103a-3p	lnc-S100P-2:2	7.68067
hsa-miR-103a-3p	lnc-SLC25A30-3:1	7.65416
hsa-miR-103a-3p	lnc-IGFBP7-1:2	7.61956
hsa-miR-103a-3p	lnc-RP11-1134I14.8.1-1:1	7.57779
hsa-miR-103a-3p	lnc-AC010536.1-1:1	7.52113
hsa-miR-103a-3p	lnc-AK1-1:1	7.50756
hsa-miR-103a-3p	lnc-SESN3-2:4	7.50568
hsa-miR-103a-3p	lnc-KY-2:3	7.10919
hsa-miR-103a-3p	lnc-ZMYM6-1:1	7.05272
hsa-miR-103a-3p	lnc-PCBP4-1:1	7.05272
hsa-miR-103a-3p	lnc-GDF7-1:1	6.95237
hsa-miR-103a-3p	lnc-DYX1C1-CCPG1-2:2	6.95146
hsa-miR-103a-3p	lnc-SNRPD1-1:1	6.94728
hsa-miR-103a-3p	lnc-DISP1-1:3	6.89738
hsa-miR-103a-3p	lnc-RNF125-1:1	6.88881
hsa-miR-103a-3p	lnc-SNRNP25-1:3	6.88455
hsa-miR-103a-3p	lnc-EIF2AK3-4:1	6.79316
hsa-miR-103a-3p	lnc-EVX1-5:6	6.78803
hsa-miR-103a-3p	lnc-RHBDL1-1:2	6.7391
hsa-miR-103a-3p	lnc-ACBD6-1:1	6.38488
hsa-miR-103a-3p	lnc-ATL3-1:3	6.37222
hsa-miR-103a-3p	lnc-TRPV2-1:23	6.37173
hsa-miR-103a-3p	lnc-AC012652.1.1-1:2	6.35664
hsa-miR-103a-3p	lnc-C2orf42-3:1	6.35235
hsa-miR-103a-3p	lnc-ALYREF-1:1	6.35095
hsa-miR-103a-3p	lnc-NPY5R-4:1	6.34978
hsa-miR-103a-3p	lnc-HLA-DRB1-3:1	6.34901
hsa-miR-103a-3p	lnc-MCTP2-1:1	6.32843
hsa-miR-103a-3p	lnc-USP6-1:3	6.29098
hsa-miR-103a-3p	lnc-GMEB2-1:1	6.23479
hsa-miR-103a-3p	lnc-CRABP2-1:2	6.22566
hsa-miR-103a-3p	lnc-WSB1-1:1	6.22566
hsa-miR-103a-3p	lnc-ZNF643-1:1	6.18732
hsa-miR-103a-3p	lnc-KIAA1598-1:2	6.18629
hsa-miR-103a-3p	lnc-KCNAB3-1:2	6.17623
hsa-miR-103a-3p	lnc-C17orf69-2:1	6.17057
hsa-miR-103a-3p	lnc-ZNF655-1:2	6.14887
hsa-miR-103a-3p	lnc-CDYL2-1:1	6.14622
hsa-miR-103a-3p	lnc-RAD23B-9:1	6.05953
hsa-miR-103a-3p	lnc-GINS1-1:1	6.04063
hsa-miR-103a-3p	lnc-TRIM44-2:1	6.02586
hsa-miR-103a-3p	lnc-GLG1-1:1	6.02323
hsa-miR-103a-3p	lnc-TMED5-1:18	6.0046
hsa-miR-103a-3p	lnc-ARC-1:2	5.90976
hsa-miR-103a-3p	lnc-XXbac-B461K10.4.1-1:1	5.81877
hsa-miR-103a-3p	lnc-HOXC4-3:1	5.76105
hsa-miR-103a-3p	lnc-POLR1E-3:1	5.64482
hsa-miR-103a-3p	lnc-CDK5RAP3-1:1	5.64482
hsa-miR-103a-3p	lnc-ZNF512-1:1	5.64068
hsa-miR-103a-3p	lnc-SULT1A4-1:1	5.63617
hsa-miR-103a-3p	lnc-RBPMS2-1:1	5.63175
hsa-miR-103a-3p	lnc-EFCAB8-1:1	5.63162
hsa-miR-103a-3p	lnc-FXR1-1:1	5.62216
hsa-miR-103a-3p	lnc-THTPA-1:1	5.61845
hsa-miR-103a-3p	lnc-GUSB-6:4	5.6164
hsa-miR-103a-3p	lnc-PCID2-3:1	5.61363
hsa-miR-103a-3p	lnc-HMBS-1:1	5.61122
hsa-miR-103a-3p	lnc-TSN-3:1	5.61024
hsa-miR-103a-3p	lnc-ABCD2-1:1	5.58938
hsa-miR-103a-3p	lnc-RHOF-1:11	5.58044
hsa-miR-103a-3p	lnc-CTD-2517M22.14.1-1:3	5.56158
hsa-miR-103a-3p	lnc-SLC39A11-1:4	5.56014
hsa-miR-103a-3p	lnc-MAP1LC3B2-2:1	5.50125
hsa-miR-103a-3p	lnc-SCYL1-1:1	5.47185
hsa-miR-103a-3p	lnc-TRIM56-1:1	5.47079
hsa-miR-103a-3p	lnc-KIAA1755-5:8	5.35929
hsa-miR-103a-3p	lnc-ZNF449-3:1	5.35128
hsa-miR-103a-3p	lnc-SNURF-3:18	5.23926
hsa-miR-103a-3p	lnc-KLRD1-1:1	5.22843
hsa-miR-103a-3p	lnc-RNF139-1:1	5.20953
hsa-miR-103a-3p	lnc-CWF19L2-1:1	5.2027
hsa-miR-103a-3p	lnc-WWP2-2:1	5.17927
hsa-miR-103a-3p	lnc-NAP1L2-1:11	5.17321
hsa-miR-103a-3p	lnc-RPS25-1:8	5.16518
hsa-miR-103a-3p	lnc-RPS25-1:4	5.16518
hsa-miR-103a-3p	lnc-RPS25-1:7	5.16518
hsa-miR-103a-3p	lnc-RPS25-1:6	5.16518
hsa-miR-103a-3p	lnc-RPS25-1:1	5.16518
hsa-miR-103a-3p	lnc-C10orf12-1:1	5.15902
hsa-miR-103a-3p	lnc-CTSL2-3:1	5.15469
hsa-miR-103a-3p	lnc-AP000783.1.1-1:1	5.14021
hsa-miR-103a-3p	lnc-SNURF-1:11	5.13051
hsa-miR-103a-3p	lnc-NUPL2-1:2	5.10317
hsa-miR-103a-3p	lnc-TRIM7-2:1	4.92246
hsa-miR-103a-3p	lnc-PPIAL4C-2:1	4.91293
hsa-miR-103a-3p	lnc-AC108463.1-3:7	4.91241
hsa-miR-103a-3p	lnc-TDRD7-1:6	4.91061
hsa-miR-103a-3p	lnc-KIAA0101-1:2	4.90923
hsa-miR-103a-3p	lnc-MB-2:1	4.90873
hsa-miR-103a-3p	lnc-HBE1-1:2	4.9087
hsa-miR-103a-3p	lnc-GJA10-3:6	4.90187
hsa-miR-103a-3p	lnc-SDIM1-2:1	4.89967
hsa-miR-103a-3p	lnc-IDS-1:5	4.89829
hsa-miR-103a-3p	lnc-PTCH1-1:1	4.89531
hsa-miR-103a-3p	lnc-AGAP2-1:1	4.89421
hsa-miR-103a-3p	lnc-TBCK-1:1	4.89096
hsa-miR-103a-3p	lnc-C1orf177-2:5	4.88679
hsa-miR-103a-3p	lnc-MTRR-3:2	4.87468
hsa-miR-103a-3p	lnc-TMEM105-3:2	4.8744
hsa-miR-103a-3p	lnc-DONSON-1:1	4.85405
hsa-miR-103a-3p	lnc-CEBPB-5:1	4.77236
hsa-miR-103a-3p	lnc-CNN3-2:1	4.76484
hsa-miR-103a-3p	lnc-AGRP-5:1	4.76159
hsa-miR-103a-3p	lnc-IDS-1:13	4.75939
hsa-miR-103a-3p	lnc-WASH4P-1:1	4.75757
hsa-miR-103a-3p	lnc-RHBDL1-1:1	4.7529
hsa-miR-103a-3p	lnc-TANK-1:3	4.74961
hsa-miR-103a-3p	lnc-NAP1L2-1:4	4.73663
hsa-miR-103a-3p	lnc-NAP1L2-1:12	4.73429
hsa-miR-103a-3p	lnc-TNFRSF13C-1:1	4.71151
hsa-miR-103a-3p	lnc-AP3B1-2:1	4.69915
hsa-miR-103a-3p	lnc-NOMO3-1:1	4.68749
hsa-miR-103a-3p	lnc-SLC1A1-4:1	4.66763
hsa-miR-103a-3p	lnc-COL9A2-1:1	4.66592
hsa-miR-103a-3p	lnc-CPT2-3:1	4.66098
hsa-miR-103a-3p	lnc-KLHL11-1:1	4.65699
hsa-miR-103a-3p	lnc-BTN1A1-2:1	4.64486
hsa-miR-103a-3p	lnc-ACOT12-1:2	4.64466
hsa-miR-103a-3p	lnc-VEZF1-1:5	4.63784
hsa-miR-103a-3p	lnc-NFAT5-2:1	4.6372
hsa-miR-103a-3p	lnc-AHCY-1:1	4.63692
hsa-miR-103a-3p	lnc-ANGEL1-1:3	4.63619
hsa-miR-103a-3p	lnc-PIGM-1:1	4.63603
hsa-miR-103a-3p	lnc-C9orf170-1:5	4.63335
hsa-miR-103a-3p	lnc-CBLB-7:1	4.62388
hsa-miR-103a-3p	lnc-SRY-3:1	4.62388
hsa-miR-103a-3p	lnc-MICB-3:4	4.62388
hsa-miR-103a-3p	lnc-POTEG-4:11	4.62276
hsa-miR-103a-3p	lnc-MRPL14-2:1	4.61722
hsa-miR-103a-3p	lnc-FAM22B-1:1	4.61422
hsa-miR-103a-3p	lnc-SNX17-1:1	4.61146
hsa-miR-103a-3p	lnc-NAP1L2-1:6	4.60655
hsa-miR-103a-3p	lnc-SIK1-5:2	4.60415
hsa-miR-103a-3p	lnc-YBEY-2:1	4.59942
hsa-miR-103a-3p	lnc-LRIG1-2:1	4.59223
hsa-miR-103a-3p	lnc-NAP1L2-1:7	4.59196
hsa-miR-103a-3p	lnc-TCTE3-1:1	4.59046
hsa-miR-103a-3p	lnc-ZNF843-2:1	4.5881
hsa-miR-103a-3p	lnc-AC007952.1.1-1:1	4.58594
hsa-miR-103a-3p	lnc-AC106017.1.1-2:1	4.58594
hsa-miR-103a-3p	lnc-GRAP-1:1	4.58594
hsa-miR-103a-3p	lnc-AC007952.2.1-1:1	4.58594
hsa-miR-103a-3p	lnc-TAF12-1:7	4.58419
hsa-miR-103a-3p	lnc-TTLL11-1:1	4.57928
hsa-miR-103a-3p	lnc-TMEM116-2:13	4.57826
hsa-miR-103a-3p	lnc-ERGIC2-2:1	4.57614
hsa-miR-103a-3p	lnc-SMARCC2-1:1	4.57483
hsa-miR-103a-3p	lnc-P2RY1-1:1	4.57049
hsa-miR-103a-3p	lnc-NAP1L2-1:2	4.55852
hsa-miR-103a-3p	lnc-ZNF706-1:1	4.54775
hsa-miR-103a-3p	lnc-BAG2-2:4	4.54603
hsa-miR-103a-3p	lnc-KLF17-1:5	4.54426
hsa-miR-103a-3p	lnc-PLA2G15-1:1	4.54369
hsa-miR-103a-3p	lnc-CNTRL-1:4	4.53559
hsa-miR-103a-3p	lnc-BTBD10-3:6	4.53258
hsa-miR-103a-3p	lnc-DDOST-1:1	4.53242
hsa-miR-103a-3p	lnc-TBC1D28-1:1	4.52952
hsa-miR-103a-3p	lnc-NAP1L2-1:1	4.52362
hsa-miR-103a-3p	lnc-MRPS25-1:5	4.52236
hsa-miR-103a-3p	lnc-APC-6:2	4.50837
hsa-miR-103a-3p	lnc-TRPM1-1:3	4.50501
hsa-miR-103a-3p	lnc-SLC7A6OS-1:1	4.50085
hsa-miR-103a-3p	lnc-ATP6V1G3-3:3	4.49539
hsa-miR-103a-3p	lnc-SCD-1:10	4.48052
hsa-miR-103a-3p	lnc-NSMCE1-4:1	4.47584
hsa-miR-103a-3p	lnc-NFATC3-1:1	4.46589
hsa-miR-103a-3p	lnc-SFTPD-2:2	4.4569
hsa-miR-103a-3p	lnc-PRPF6-1:2	4.43261
hsa-miR-103a-3p	lnc-COX10-3:1	4.42937
hsa-miR-103a-3p	lnc-AC007952.2-2:1	4.38086
hsa-miR-103a-3p	lnc-GAPDH-2:1	4.37007
hsa-miR-103a-3p	lnc-TMC2-2:1	4.21936
hsa-miR-103a-3p	lnc-CTSZ-3:1	4.20671
hsa-miR-103a-3p	lnc-ZNF862-1:17	4.20554
hsa-miR-103a-3p	lnc-CDC42SE1-1:1	4.20501
hsa-miR-103a-3p	lnc-STRBP-1:2	4.20501
hsa-miR-103a-3p	lnc-KLHL31-1:6	4.20294
hsa-miR-103a-3p	lnc-NRG2-1:5	4.20279
hsa-miR-103a-3p	lnc-LIAS-2:1	4.19745
hsa-miR-103a-3p	lnc-RP11-480I12.4.1-5:1	4.19559
hsa-miR-103a-3p	lnc-TEX261-1:1	4.19531
hsa-miR-103a-3p	lnc-AGAP5-1:5	4.19487
hsa-miR-103a-3p	lnc-MED6-1:2	4.19371
hsa-miR-103a-3p	lnc-R3HDM2-1:1	4.19342
hsa-miR-103a-3p	lnc-CHMP4A-1:2	4.19236
hsa-miR-103a-3p	lnc-RALA-1:8	4.19183
hsa-miR-103a-3p	lnc-HIAT1-1:1	4.19012
hsa-miR-103a-3p	lnc-DZIP1-1:3	4.18986
hsa-miR-103a-3p	lnc-RP11-480I12.4.1-1:3	4.18518
hsa-miR-103a-3p	lnc-SEBOX-2:1	4.18518
hsa-miR-103a-3p	lnc-SPEM1-1:1	4.18518
hsa-miR-103a-3p	lnc-ASH1L-1:3	4.18518
hsa-miR-103a-3p	lnc-FKBP5-1:1	4.18518
hsa-miR-103a-3p	lnc-AC009336.1-5:1	4.18249
hsa-miR-103a-3p	lnc-NR4A2-2:2	4.18017
hsa-miR-103a-3p	lnc-NAA60-1:1	4.17727
hsa-miR-103a-3p	lnc-LINC00273-5:1	4.177
hsa-miR-103a-3p	lnc-RP11-293M10.1.1-1:1	4.177
hsa-miR-103a-3p	lnc-SERGEF-1:1	4.177
hsa-miR-103a-3p	lnc-TULP4-1:1	4.177
hsa-miR-103a-3p	lnc-SOX11-1:1	4.17452
hsa-miR-103a-3p	lnc-BZW1-1:1	4.17452
hsa-miR-103a-3p	lnc-WDPCP-1:3	4.17442
hsa-miR-103a-3p	lnc-AL669831.1-5:1	4.17091
hsa-miR-103a-3p	lnc-PLCG2-1:1	4.16582
hsa-miR-103a-3p	lnc-CHSY1-5:1	4.16361
hsa-miR-103a-3p	lnc-CCNJ-1:10	4.14351
hsa-miR-103a-3p	lnc-SPG11-1:5	4.13366
hsa-miR-103a-3p	lnc-LRRD1-1:1	4.11331
hsa-miR-103a-3p	lnc-BCKDK-1:1	4.09841
hsa-miR-103a-3p	lnc-RABGAP1-1:5	4.09349
hsa-miR-103a-3p	lnc-CTDSP2-2:7	4.08588
hsa-miR-103a-3p	lnc-CDRT15-2:1	4.05905
hsa-miR-103a-3p	lnc-RBFA-1:1	4.05327
hsa-miR-103a-3p	lnc-IGIP-2:1	4.0523
hsa-miR-103a-3p	lnc-TEX261-1:2	4.05004
hsa-miR-103a-3p	lnc-OAZ3-1:2	4.04952
hsa-miR-103a-3p	lnc-RPE-1:1	4.04937
hsa-miR-103a-3p	lnc-C11orf54-1:1	4.04906
hsa-miR-103a-3p	lnc-WDR74-1:1	4.04853
hsa-miR-103a-3p	lnc-SUSD2-1:1	4.04419
hsa-miR-103a-3p	lnc-SETD4-3:4	4.04144
hsa-miR-103a-3p	lnc-RP11-305N23.1.1-1:5	4.04007
hsa-miR-103a-3p	lnc-RIMS3-4:1	4.03936
hsa-miR-103a-3p	lnc-ATG2B-2:1	4.03901
hsa-miR-103a-3p	lnc-DCUN1D5-1:1	4.03546
hsa-miR-103a-3p	lnc-PRDM13-2:1	4.03506
hsa-miR-103a-3p	lnc-EDC4-1:1	4.03437
hsa-miR-103a-3p	lnc-TMEM75-3:2	4.03411
hsa-miR-103a-3p	lnc-SCYL1-1:4	4.03356
hsa-miR-103a-3p	lnc-LRIF1-1:1	4.03305
hsa-miR-103a-3p	lnc-AC006035.2-2:1	4.03289
hsa-miR-103a-3p	lnc-SLC6A9-4:1	4.03213
hsa-miR-103a-3p	lnc-ARIH1-1:1	4.03034
hsa-miR-103a-3p	lnc-PLEKHM3-1:1	4.03008
hsa-miR-103a-3p	lnc-ADARB1-3:5	4.02979
hsa-miR-103a-3p	lnc-NARF-1:1	4.0286
hsa-miR-103a-3p	lnc-SYNJ2BP-1:1	4.02648
hsa-miR-103a-3p	lnc-TTC30B-1:1	4.02648
hsa-miR-103a-3p	lnc-VTI1A-1:2	4.02634
hsa-miR-103a-3p	lnc-XRCC5-1:2	4.02501
hsa-miR-103a-3p	lnc-TCF24-2:7	4.02325
hsa-miR-103a-3p	lnc-WHAMM-2:2	4.02316
hsa-miR-103a-3p	lnc-TRAF5-1:3	4.02198
hsa-miR-103a-3p	lnc-EVX1-5:3	4.02181
hsa-miR-103a-3p	lnc-TRAP1-1:1	4.01517
hsa-miR-103a-3p	lnc-SCYL1-1:2	4.013
hsa-miR-103a-3p	lnc-ZCCHC7-2:1	4.01095
hsa-miR-103a-3p	lnc-KIAA1239-3:1	4.01095
hsa-miR-103a-3p	lnc-NSUN3-1:2	4.00834
hsa-miR-103a-3p	lnc-WDR77-1:2	4.00357
hsa-miR-103a-3p	lnc-AC073343.1-2:1	4.00345
hsa-miR-103a-3p	lnc-ANKRD12-1:1	4.00199
hsa-miR-103a-3p	lnc-SLTM-3:1	3.9986
hsa-miR-103a-3p	lnc-MNAT1-1:1	3.99722
hsa-miR-103a-3p	lnc-CETP-1:1	3.99707
hsa-miR-103a-3p	lnc-BZRAP1-1:1	3.99056
hsa-miR-103a-3p	lnc-MACC1-1:1	3.99047
hsa-miR-103a-3p	lnc-AC073263.1-1:1	3.98984
hsa-miR-103a-3p	lnc-ADARB1-3:15	3.98425
hsa-miR-103a-3p	lnc-ARHGAP44-1:1	3.98344
hsa-miR-103a-3p	lnc-ZNF639-1:1	3.98246
hsa-miR-103a-3p	lnc-C3orf38-1:1	3.97996
hsa-miR-103a-3p	lnc-LIMS3-1:2	3.97985
hsa-miR-103a-3p	lnc-C14orf49-1:1	3.97491
hsa-miR-103a-3p	lnc-ZFAT-1:1	3.97452
hsa-miR-103a-3p	lnc-NAP1L2-1:5	3.96919
hsa-miR-103a-3p	lnc-SCYL1-1:3	3.96818
hsa-miR-103a-3p	lnc-ITGB8-2:1	3.96473
hsa-miR-103a-3p	lnc-EVX1-5:4	3.96436
hsa-miR-103a-3p	lnc-MEP1B-1:1	3.96169
hsa-miR-103a-3p	lnc-MRPL19-4:1	3.96132
hsa-miR-103a-3p	lnc-SERPINC1-1:25	3.95943
hsa-miR-103a-3p	lnc-METTL11A-2:1	3.95463
hsa-miR-103a-3p	lnc-PTTG1-1:1	3.95005
hsa-miR-103a-3p	lnc-ACER2-1:1	3.94991
hsa-miR-103a-3p	lnc-USP34-1:7	3.94862
hsa-miR-103a-3p	lnc-RNF150-2:1	3.9457
hsa-miR-103a-3p	lnc-FAM69C-2:5	3.93976
hsa-miR-103a-3p	lnc-FAS-1:1	3.93844
hsa-miR-103a-3p	lnc-DCTD-4:7	3.93323
hsa-miR-103a-3p	lnc-LRRC3-1:1	3.93101
hsa-miR-103a-3p	lnc-CDH1-1:1	3.91606
hsa-miR-103a-3p	lnc-FAM22B-1:6	3.91045
hsa-miR-103a-3p	lnc-TRIM41-2:7	3.90834
hsa-miR-103a-3p	lnc-PMM2-2:1	3.90639
hsa-miR-103a-3p	lnc-RGS9-1:3	3.90582
hsa-miR-103a-3p	lnc-ATMIN-1:1	3.90349
hsa-miR-103a-3p	lnc-MRPL40-1:1	3.90104
hsa-miR-103a-3p	lnc-ZSCAN10-4:1	3.89701
hsa-miR-103a-3p	lnc-C5orf17-7:1	3.8917
hsa-miR-103a-3p	lnc-ZFHX4-2:3	3.88774
hsa-miR-103a-3p	lnc-AP000769.1-2:3	3.87871
hsa-miR-103a-3p	lnc-PCDH7-4:1	3.87816
hsa-miR-103a-3p	lnc-KIAA0930-2:1	3.86053
hsa-miR-103a-3p	lnc-HEATR6-1:8	3.83278
hsa-miR-103a-3p	lnc-ANKRD36C-1:1	3.55191
hsa-miR-103a-3p	lnc-FAM40A-1:1	3.54851
hsa-miR-103a-3p	lnc-TFB1M-1:1	3.54609
hsa-miR-103a-3p	lnc-LZTR1-1:2	3.54222
hsa-miR-103a-3p	lnc-CORIN-1:1	3.54125
hsa-miR-103a-3p	lnc-IL17RA-2:1	3.53949
hsa-miR-103a-3p	lnc-FAM69C-2:3	3.53542
hsa-miR-103a-3p	lnc-CLEC3A-1:1	3.53293
hsa-miR-103a-3p	lnc-TIFA-1:1	3.53177
hsa-miR-103a-3p	lnc-RP1-241P17.4.1-3:1	3.5312
hsa-miR-103a-3p	lnc-C6orf123-1:3	3.53054
hsa-miR-103a-3p	lnc-MUC5B-2:1	3.52821
hsa-miR-103a-3p	lnc-SCRIB-1:1	3.52582
hsa-miR-103a-3p	lnc-SBDS-4:1	3.52434
hsa-miR-103a-3p	lnc-SMPD2-1:1	3.52315
hsa-miR-103a-3p	lnc-POLD3-1:1	3.52055
hsa-miR-103a-3p	lnc-GATAD1-2:1	3.51992
hsa-miR-103a-3p	lnc-SRRD-1:1	3.51893
hsa-miR-103a-3p	lnc-C10orf122-1:2	3.51792
hsa-miR-103a-3p	lnc-C22orf26-2:9	3.51771
hsa-miR-103a-3p	lnc-KIAA1919-3:2	3.51537
hsa-miR-103a-3p	lnc-FAM20C-3:1	3.51257
[truncated: 48,001 more rows]
