# Supplementary material for: Constructing prediction models from expression profiles for large scale lncRNA–miRNA interaction profiling
Source: Bioinformatics. 2017 Oct 23;34(5):812–9. doi: 10.1093/bioinformatics/btx672 (PMC6192210; doi:10.1093/bioinformatics/btx672)
Supplement: Supplementary Data [file btx672_supp.zip › btx672-suppl_data/Supplemental Table 2.xls]

## Sheet: Sheet1
RANK	lncRNA name	miRNA name	Score of interaction strength
1	lnc-EIF2C2-1:1	hsa-miR-520b	107.295
2	lnc-EIF2C2-1:1	hsa-miR-103a-3p	98.8755
3	lnc-EIF2C2-1:1	hsa-miR-302e	76.7534
4	lnc-EIF2C2-1:1	hsa-miR-424-5p	76.7516
5	lnc-EIF2C2-1:1	hsa-miR-15b-5p	76.731
6	lnc-EIF2C2-1:1	hsa-miR-16-5p	76.0998
7	lnc-EIF2C2-1:1	hsa-miR-497-5p	75.0223
8	lnc-EIF2C2-1:1	hsa-miR-195-5p	74.9682
9	lnc-EIF2C2-1:1	hsa-miR-15a-5p	74.5356
10	lnc-EIF2C2-1:1	hsa-miR-4458	69.1697
11	lnc-EIF2C2-1:1	hsa-miR-4500	66.2858
12	lnc-CDKN1C-3:2	hsa-miR-103a-3p	63.4705
13	lnc-EIF2C2-1:1	hsa-miR-4429	61.8114
14	lnc-CDKN1C-3:2	hsa-miR-761	61.6272
15	lnc-CDKN1C-3:2	hsa-miR-3619-5p	59.8867
16	lnc-EIF2C2-1:1	hsa-miR-3666	59.7656
17	lnc-EIF2C2-1:1	hsa-miR-128-3p	58.2883
18	lnc-EIF2C2-1:1	hsa-miR-23c	56.8325
19	lnc-BHMT2-1:1	hsa-miR-520b	51.1682
20	lnc-EIF2C2-1:1	hsa-miR-378b	47.1246
21	lnc-EIF2C2-1:1	hsa-miR-4770	46.4586
22	lnc-FAM40A-2:1	hsa-miR-520b	45.9859
23	lnc-CDKN1C-3:2	hsa-miR-4458	44.4051
24	lnc-EIF2C2-1:1	hsa-miR-378f	44.3164
25	lnc-EIF2C2-1:1	hsa-miR-378i	44.3164
26	lnc-EIF2C2-1:1	hsa-miR-378c	43.3789
27	lnc-CDKN1C-3:2	hsa-miR-4500	42.5539
28	lnc-EIF2C2-1:1	hsa-miR-27b-3p	41.5191
29	lnc-EIF2C2-1:1	hsa-miR-302c-3p	41.5098
30	lnc-EIF2C2-1:1	hsa-miR-302d-3p	41.459
31	lnc-EIF2C2-1:1	hsa-miR-302a-3p	41.4574
32	lnc-EIF2C2-1:1	hsa-miR-27a-3p	41.3572
33	lnc-EIF2C2-1:1	hsa-miR-520c-3p	41.347
34	lnc-EIF2C2-1:1	hsa-miR-372-3p	41.3026
35	lnc-FAM40A-2:1	hsa-miR-761	41.1059
36	lnc-EIF2C2-1:1	hsa-miR-34c-5p	40.0487
37	lnc-EIF2C2-1:1	hsa-miR-20b-5p	40.0186
38	lnc-FAM40A-2:1	hsa-miR-3619-5p	39.9431
39	lnc-EIF2C2-1:1	hsa-miR-93-5p	39.9218
40	lnc-EIF2C2-1:1	hsa-miR-34a-5p	39.8813
41	lnc-EIF2C2-1:1	hsa-miR-106a-5p	39.8603
42	lnc-EIF2C2-1:1	hsa-miR-320a	39.8592
43	lnc-EIF2C2-1:1	hsa-miR-320b	39.8592
44	lnc-EIF2C2-1:1	hsa-miR-106b-5p	39.8122
45	lnc-EIF2C2-1:1	hsa-miR-373-3p	39.7825
46	lnc-EIF2C2-1:1	hsa-miR-449a	39.7264
47	lnc-EIF2C2-1:1	hsa-miR-107	39.7242
48	lnc-EIF2C2-1:1	hsa-miR-449b-5p	39.6779
49	lnc-EIF2C2-1:1	hsa-miR-17-5p	39.6769
50	lnc-EIF2C2-1:1	hsa-miR-20a-5p	39.6411
51	lnc-EIF2C2-1:1	hsa-miR-200c-3p	39.6095
52	lnc-EIF2C2-1:1	hsa-miR-302b-3p	39.6024
53	lnc-EIF2C2-1:1	hsa-miR-150-5p	39.2765
54	lnc-CDKN1C-3:2	hsa-miR-4735-3p	38.875
55	lnc-EIF2C2-1:1	hsa-miR-378a-3p	38.756
56	lnc-CDKN1C-3:2	hsa-miR-3666	38.3764
57	lnc-EIF2C2-1:1	hsa-miR-23a-3p	38.3362
58	lnc-EIF2C2-1:1	hsa-miR-520d-3p	37.9536
59	lnc-EIF2C2-1:1	hsa-miR-98-5p	37.9086
60	lnc-EIF2C2-1:1	hsa-miR-181c-5p	37.6687
61	lnc-CDKN1C-3:2	hsa-miR-214-3p	37.6659
62	lnc-EIF2C2-1:1	hsa-miR-181a-5p	37.6026
63	lnc-CDKN1C-3:2	hsa-miR-128-3p	37.4256
64	lnc-EIF2C2-1:1	hsa-miR-4262	37.118
65	lnc-STXBP5-1:1	hsa-miR-103a-3p	37.0876
66	lnc-EIF2C2-1:1	hsa-miR-370-3p	36.6976
67	lnc-BHMT2-1:1	hsa-miR-302e	36.5911
68	lnc-EIF2C2-1:1	hsa-miR-23b-3p	36.5351
69	lnc-EIF2C2-1:1	hsa-miR-544a	36.5205
70	lnc-EIF2C2-1:1	hsa-miR-320c	36.5118
71	lnc-EIF2C2-1:1	hsa-let-7b-5p	36.4684
72	lnc-EIF2C2-1:1	hsa-miR-382-5p	36.4574
73	lnc-EIF2C2-1:1	hsa-miR-421	36.4144
74	lnc-EIF2C2-1:1	hsa-let-7c-5p	36.4098
75	lnc-EIF2C2-1:1	hsa-let-7a-5p	36.3635
76	lnc-EIF2C2-1:1	hsa-let-7e-5p	36.3631
77	lnc-EIF2C2-1:1	hsa-miR-181d-5p	36.3465
78	lnc-EIF2C2-1:1	hsa-let-7d-5p	36.2903
79	lnc-EIF2C2-1:1	hsa-let-7i-5p	36.2257
80	lnc-EIF2C2-1:1	hsa-miR-181b-5p	36.1643
81	lnc-EIF2C2-1:1	hsa-let-7f-5p	36.1177
82	lnc-EIF2C2-1:1	hsa-miR-365a-3p	36.0462
83	lnc-EIF2C2-1:1	hsa-let-7g-5p	35.9541
84	lnc-EIF2C2-1:1	hsa-miR-378d	35.9477
85	lnc-EIF2C2-1:1	hsa-miR-378h	35.9477
86	lnc-EIF2C2-1:1	hsa-miR-378e	35.9477
87	lnc-EIF2C2-1:1	hsa-miR-30e-5p	35.3709
88	lnc-CDKN1C-3:2	hsa-miR-326	35.1136
89	lnc-EIF2C2-1:1	hsa-miR-136-5p	34.8729
90	lnc-EIF2C2-1:1	hsa-miR-320d	34.838
91	lnc-EIF2C2-1:1	hsa-miR-143-3p	34.7827
92	lnc-EIF2C2-1:1	hsa-miR-30a-5p	34.7627
93	lnc-EIF2C2-1:1	hsa-miR-519d-3p	34.6062
94	lnc-EIF2C2-1:1	hsa-miR-30d-5p	34.3758
95	lnc-CDKN1C-3:2	hsa-miR-330-5p	34.2006
96	lnc-EIF2C2-1:1	hsa-miR-377-3p	33.3927
97	lnc-EIF2C2-1:1	hsa-miR-329-3p	33.0591
98	lnc-EIF2C2-1:1	hsa-miR-152-3p	32.9934
99	lnc-EIF2C2-1:1	hsa-miR-429	32.9644
100	lnc-EIF2C2-1:1	hsa-miR-520a-3p	32.9325
101	lnc-EIF2C2-1:1	hsa-miR-200b-3p	32.9233
102	lnc-FAM40A-2:1	hsa-miR-302e	32.8871
103	lnc-EIF2C2-1:1	hsa-miR-874-3p	32.8571
104	lnc-EIF2C2-1:1	hsa-miR-422a	32.8494
105	lnc-FAM40A-2:1	hsa-miR-424-5p	32.7684
106	lnc-FAM40A-2:1	hsa-miR-15b-5p	32.7581
107	lnc-SAMD14-2:1	hsa-miR-520b	32.6359
108	lnc-CDH3-4:1	hsa-miR-520b	32.632
109	lnc-FAM40A-2:1	hsa-miR-16-5p	32.491
110	lnc-FAM40A-2:1	hsa-miR-497-5p	32.0301
111	lnc-FAM40A-2:1	hsa-miR-195-5p	32.007
112	lnc-FAM40A-2:1	hsa-miR-15a-5p	31.8233
113	lnc-EIF2C2-1:1	hsa-miR-148b-3p	31.3557
114	lnc-EIF2C2-1:1	hsa-miR-204-5p	31.2994
115	lnc-EIF2C2-1:1	hsa-miR-206	31.2824
116	lnc-EIF2C2-1:1	hsa-miR-148a-3p	31.2155
117	lnc-EIF2C2-1:1	hsa-miR-495-3p	31.181
118	lnc-EIF2C2-1:1	hsa-miR-153-3p	31.179
119	lnc-EIF2C2-1:1	hsa-miR-124-3p	31.1644
120	lnc-EIF2C2-1:1	hsa-miR-122-5p	30.9402
121	lnc-CDKN1C-3:2	hsa-miR-3118	30.326
122	lnc-EIF2C2-1:1	hsa-miR-130a-3p	30.1285
123	lnc-PMM2-6:1	hsa-miR-103a-3p	30.0817
124	lnc-EIF2C2-1:1	hsa-miR-371a-5p	29.819
125	lnc-EIF2C2-1:1	hsa-miR-183-5p	29.6726
126	lnc-EIF2C2-1:1	hsa-miR-194-5p	29.6125
127	lnc-EIF2C2-1:1	hsa-miR-145-5p	29.5842
128	lnc-EIF2C2-1:1	hsa-miR-653-5p	29.5669
129	lnc-EIF2C2-1:1	hsa-miR-130b-3p	29.4977
130	lnc-EIF2C2-1:1	hsa-miR-4725-5p	29.1798
131	lnc-SAMD14-2:1	hsa-miR-761	29.1193
132	lnc-STXBP5-1:1	hsa-miR-424-5p	28.8273
133	lnc-STXBP5-1:1	hsa-miR-15b-5p	28.818
134	lnc-STXBP5-1:1	hsa-miR-16-5p	28.5807
135	lnc-STXBP5-1:1	hsa-miR-4306	28.4191
136	lnc-SAMD14-2:1	hsa-miR-3619-5p	28.2925
137	lnc-STXBP5-1:1	hsa-miR-497-5p	28.1795
138	lnc-EIF2C2-1:1	hsa-miR-135a-5p	28.1706
139	lnc-STXBP5-1:1	hsa-miR-195-5p	28.159
140	lnc-EIF2C2-1:1	hsa-miR-454-3p	28.0552
141	lnc-CDKN1C-3:2	hsa-miR-3167	28.033
142	lnc-EIF2C2-1:1	hsa-miR-520e	28.0268
143	lnc-STXBP5-1:1	hsa-miR-15a-5p	27.9958
144	lnc-EIF2C2-1:1	hsa-miR-132-3p	27.9606
145	lnc-EIF2C2-1:1	hsa-miR-129-5p	27.9359
146	lnc-EIF2C2-1:1	hsa-miR-19a-3p	27.9282
147	lnc-EIF2C2-1:1	hsa-miR-224-5p	27.8857
148	lnc-EIF2C2-1:1	hsa-miR-217	27.8773
149	lnc-EIF2C2-1:1	hsa-miR-19b-3p	27.8133
150	lnc-EIF2C2-1:1	hsa-miR-539-5p	27.7599
151	lnc-CDKN1C-3:2	hsa-miR-138-5p	27.5934
152	lnc-CDKN1C-3:2	hsa-miR-29b-3p	27.4808
153	lnc-BHMT2-1:1	hsa-miR-4465	27.3218
154	lnc-EIF2C2-1:1	hsa-miR-301b	26.6633
155	lnc-CDKN1C-3:2	hsa-miR-27b-3p	26.6452
156	lnc-CDKN1C-3:2	hsa-miR-27a-3p	26.5418
157	lnc-EIF2C2-1:1	hsa-miR-301a-3p	26.5066
158	lnc-EIF2C2-1:1	hsa-miR-33b-5p	26.3452
159	lnc-EIF2C2-1:1	hsa-miR-504-5p	26.2273
160	lnc-OGFOD2-1:1	hsa-miR-520b	26.2098
161	lnc-EIF2C2-1:1	hsa-miR-135b-5p	26.1785
162	lnc-EIF2C2-1:1	hsa-miR-33a-5p	26.0413
163	lnc-EIF2C2-1:1	hsa-miR-362-3p	26.0204
164	lnc-CDKN1C-3:2	hsa-miR-34c-5p	25.7028
165	lnc-CDKN1C-3:2	hsa-miR-34a-5p	25.5957
166	lnc-CDKN1C-3:2	hsa-miR-449a	25.4962
167	lnc-CDKN1C-3:2	hsa-miR-107	25.4948
168	lnc-CDKN1C-3:2	hsa-miR-449b-5p	25.465
169	lnc-KIF3B-1:1	hsa-miR-520b	25.4562
170	lnc-CDKN1C-3:2	hsa-miR-29a-3p	25.2503
171	lnc-CDKN1C-3:2	hsa-miR-29c-3p	25.0803
172	lnc-FAM40A-2:1	hsa-miR-214-3p	25.0769
173	lnc-EIF2C2-1:1	hsa-miR-431-5p	24.8817
174	lnc-EIF2C2-1:1	hsa-miR-221-3p	24.7673
175	lnc-CDKN1C-3:2	hsa-miR-499a-5p	24.6217
176	lnc-SENP3-1:1	hsa-miR-103a-3p	24.4617
177	lnc-FAM40A-2:1	hsa-miR-23c	24.352
178	lnc-CDKN1C-3:2	hsa-miR-98-5p	24.3314
179	lnc-SENP3-1:1	hsa-miR-761	23.6559
180	lnc-CDKN1C-3:2	hsa-miR-370-3p	23.5566
181	lnc-CDKN1C-3:2	hsa-miR-149-5p	23.4807
182	lnc-CDKN1C-3:2	hsa-let-7b-5p	23.4087
183	lnc-CDKN1C-3:2	hsa-miR-421	23.3739
184	lnc-CDKN1C-3:2	hsa-let-7c-5p	23.3709
185	lnc-CDKN1C-3:2	hsa-let-7a-5p	23.3413
186	lnc-CDKN1C-3:2	hsa-let-7e-5p	23.3411
187	lnc-CDH3-4:1	hsa-miR-302e	23.3361
188	lnc-SAMD14-2:1	hsa-miR-302e	23.3198
189	lnc-CDKN1C-3:2	hsa-let-7d-5p	23.2942
190	lnc-CDKN1C-3:2	hsa-let-7i-5p	23.2531
191	lnc-CDKN1C-3:2	hsa-miR-328-3p	23.2478
192	lnc-STXBP5-1:1	hsa-miR-4429	23.2272
193	lnc-CDKN1C-3:2	hsa-let-7f-5p	23.1839
194	lnc-CDKN1C-3:2	hsa-let-7g-5p	23.0792
195	lnc-SENP3-1:1	hsa-miR-3619-5p	22.9818
196	lnc-EIF2C2-1:1	hsa-miR-222-3p	22.8875
197	lnc-EIF2C2-1:1	hsa-miR-139-5p	22.8399
198	lnc-FAM40A-2:1	hsa-miR-485-5p	22.7316
199	lnc-CDKN1C-3:2	hsa-miR-24-3p	22.6386
200	lnc-BHMT2-1:1	hsa-miR-3118	22.5209
201	lnc-STXBP5-1:1	hsa-miR-3666	22.4625
202	lnc-GNRH1-2:1	hsa-miR-4306	22.4159
203	lnc-CDKN1C-3:2	hsa-miR-335-5p	22.2444
204	lnc-CDKN1C-3:2	hsa-miR-491-5p	22.1801
205	lnc-BHMT2-1:1	hsa-miR-4770	22.1435
206	lnc-GPR6-1:1	hsa-miR-520b	22.0502
207	lnc-GPC5-1:2	hsa-miR-520b	21.8788
208	lnc-SENP3-1:2	hsa-miR-761	21.8357
209	lnc-STXBP5-1:1	hsa-miR-4644	21.8092
210	lnc-EIF2C2-1:1	hsa-miR-4782-3p	21.4763
211	lnc-CDKN1C-3:2	hsa-miR-377-3p	21.439
212	lnc-EIF2C2-1:1	hsa-miR-196a-5p	21.2842
213	lnc-EIF2C2-1:1	hsa-miR-4295	21.2483
214	lnc-CDKN1C-3:2	hsa-miR-329-3p	21.2246
215	lnc-SENP3-1:2	hsa-miR-3619-5p	21.2175
216	lnc-EIF2C2-1:1	hsa-miR-196b-5p	21.1957
217	lnc-CDKN1C-3:2	hsa-miR-152-3p	21.182
218	lnc-EIF2C2-1:1	hsa-miR-505-3p	21.1342
219	lnc-CDKN1C-3:2	hsa-miR-874-3p	21.095
220	lnc-PMM2-6:1	hsa-miR-4458	21.0543
221	lnc-SCN8A-1:1	hsa-miR-103a-3p	20.3014
222	lnc-PMM2-6:1	hsa-miR-4500	20.1774
223	lnc-CDKN1C-3:2	hsa-miR-148b-3p	20.1324
224	lnc-CDKN1C-3:2	hsa-miR-204-5p	20.0965
225	lnc-CDKN1C-3:2	hsa-miR-148a-3p	20.0427
226	lnc-SNURF-2:1	hsa-miR-520b	20.0272
227	lnc-CDKN1C-3:2	hsa-miR-153-3p	20.0196
228	lnc-CDKN1C-3:2	hsa-miR-124-3p	20.0101
229	lnc-EIF2C2-1:1	hsa-miR-361-5p	19.7587
230	lnc-BHMT2-1:1	hsa-miR-302c-3p	19.7356
231	lnc-BHMT2-1:1	hsa-miR-302d-3p	19.711
232	lnc-BHMT2-1:1	hsa-miR-302a-3p	19.7104
233	lnc-BHMT2-1:1	hsa-miR-520c-3p	19.658
234	lnc-BHMT2-1:1	hsa-miR-372-3p	19.637
235	lnc-EIF2C2-1:1	hsa-miR-187-3p	19.4698
236	lnc-EIF2C2-1:1	hsa-miR-374b-5p	19.4475
237	lnc-EIF2C2-1:1	hsa-miR-374a-5p	19.4113
238	lnc-CDKN1C-3:2	hsa-miR-130a-3p	19.3459
239	lnc-CDKN1C-3:2	hsa-miR-183-5p	19.054
240	lnc-BHMT2-1:1	hsa-miR-20b-5p	19.027
241	lnc-CDKN1C-3:2	hsa-miR-145-5p	18.9974
242	lnc-BHMT2-1:1	hsa-miR-93-5p	18.9812
243	lnc-CDKN1C-3:2	hsa-miR-7-5p	18.9601
244	lnc-BHMT2-1:1	hsa-miR-106a-5p	18.952
245	lnc-CDKN1C-3:2	hsa-miR-130b-3p	18.942
246	lnc-BHMT2-1:1	hsa-miR-106b-5p	18.9296
247	lnc-BHMT2-1:1	hsa-miR-373-3p	18.9151
248	lnc-BHMT2-1:1	hsa-miR-17-5p	18.8654
249	lnc-BHMT2-1:1	hsa-miR-20a-5p	18.8484
250	lnc-BHMT2-1:1	hsa-miR-200c-3p	18.8342
251	lnc-BHMT2-1:1	hsa-miR-302b-3p	18.83
252	lnc-SAMD14-2:1	hsa-miR-4429	18.7555
253	lnc-CDKN1C-3:2	hsa-miR-4725-5p	18.7494
254	lnc-OGFOD2-1:1	hsa-miR-302e	18.736
255	lnc-SENP3-1:1	hsa-miR-424-5p	18.7184
256	lnc-SENP3-1:1	hsa-miR-15b-5p	18.7114
257	lnc-EIF2C2-1:1	hsa-miR-219a-5p	18.5997
258	lnc-SENP3-1:1	hsa-miR-16-5p	18.5629
259	lnc-CDKN1C-3:2	hsa-miR-376c-3p	18.5428
260	lnc-CCPG1-1:1	hsa-miR-520b	18.2977
261	lnc-SENP3-1:1	hsa-miR-497-5p	18.2955
262	lnc-BHMT2-1:1	hsa-miR-499a-5p	18.2852
263	lnc-SENP3-1:1	hsa-miR-195-5p	18.2826
264	lnc-CDKN1C-3:2	hsa-miR-134-5p	18.2066
265	lnc-SENP3-1:1	hsa-miR-15a-5p	18.1799
266	lnc-KIF3B-1:1	hsa-miR-302e	18.1763
267	lnc-CDKN1C-3:2	hsa-miR-4319	18.1302
268	lnc-BHMT2-1:1	hsa-miR-520d-3p	18.0477
269	lnc-CDKN1C-3:2	hsa-miR-454-3p	18.0181
270	lnc-EIF2C2-1:1	hsa-miR-506-3p	17.9845
271	lnc-CDKN1C-3:2	hsa-miR-19a-3p	17.9362
272	lnc-CDKN1C-3:2	hsa-miR-876-5p	17.8889
273	lnc-CDKN1C-3:2	hsa-miR-19b-3p	17.8624
274	lnc-FAM40A-2:1	hsa-miR-302c-3p	17.7394
275	lnc-FAM40A-2:1	hsa-miR-302d-3p	17.7172
276	lnc-FAM40A-2:1	hsa-miR-302a-3p	17.7166
277	lnc-SAMD14-2:1	hsa-miR-214-3p	17.6898
278	lnc-FAM40A-2:1	hsa-miR-520c-3p	17.6696
279	lnc-FAM40A-2:1	hsa-miR-372-3p	17.6508
280	lnc-EIF2C2-1:1	hsa-miR-191-5p	17.5939
281	lnc-BHMT2-1:1	hsa-miR-544a	17.3688
282	lnc-BHMT2-1:1	hsa-miR-365a-3p	17.1983
283	lnc-GNRH1-2:1	hsa-miR-4644	17.1979
284	lnc-CDKN1C-3:2	hsa-miR-301b	17.1259
285	lnc-PLA2G6-1:1	hsa-miR-761	17.1184
286	lnc-FAM40A-2:1	hsa-miR-34c-5p	17.116
287	lnc-FAM40A-2:1	hsa-miR-20b-5p	17.1027
288	lnc-CDKN1C-3:2	hsa-miR-18b-5p	17.0623
289	lnc-FAM40A-2:1	hsa-miR-93-5p	17.0616
290	lnc-FAM40A-2:1	hsa-miR-34a-5p	17.045
291	lnc-FAM40A-2:1	hsa-miR-106a-5p	17.0353
292	lnc-CDKN1C-3:2	hsa-miR-301a-3p	17.025
293	lnc-FAM40A-2:1	hsa-miR-106b-5p	17.0153
294	lnc-C9orf95-1:1	hsa-miR-520b	17.0142
295	lnc-CDKN1C-3:2	hsa-miR-125a-5p	17.0119
296	lnc-FAM40A-2:1	hsa-miR-373-3p	17.0022
297	lnc-GNRH1-2:1	hsa-miR-4465	16.991
298	lnc-FAM40A-2:1	hsa-miR-449a	16.9788
299	lnc-FAM40A-2:1	hsa-miR-449b-5p	16.9581
300	lnc-FAM40A-2:1	hsa-miR-17-5p	16.9576
301	lnc-FAM40A-2:1	hsa-miR-20a-5p	16.9423
302	lnc-FAM40A-2:1	hsa-miR-200c-3p	16.9298
303	lnc-FAM40A-2:1	hsa-miR-302b-3p	16.9258
304	lnc-OGFOD2-1:1	hsa-miR-4458	16.8837
305	lnc-CDKN1C-3:2	hsa-miR-125b-5p	16.8618
306	lnc-GNRH1-2:1	hsa-miR-23c	16.8505
307	lnc-CDKN1C-3:2	hsa-miR-338-3p	16.8481
308	lnc-CDKN1C-3:2	hsa-miR-504-5p	16.8463
309	lnc-CDKN1C-3:2	hsa-miR-18a-5p	16.8338
310	lnc-CDKN1C-3:2	hsa-miR-140-5p	16.8283
311	lnc-BHMT2-1:1	hsa-miR-30e-5p	16.8238
312	lnc-CDKN1C-3:2	hsa-miR-362-3p	16.714
313	lnc-PLA2G6-1:1	hsa-miR-3619-5p	16.6338
314	lnc-BHMT2-1:1	hsa-miR-143-3p	16.5426
315	lnc-BHMT2-1:1	hsa-miR-30a-5p	16.5325
316	lnc-BHMT2-1:1	hsa-miR-519d-3p	16.4587
317	lnc-SAMD11-1:1	hsa-miR-761	16.3898
318	lnc-FAM40A-2:1	hsa-miR-23a-3p	16.3858
319	lnc-BHMT2-1:1	hsa-miR-30d-5p	16.35
320	lnc-STXBP5-1:1	hsa-miR-378c	16.3351
321	lnc-EIF2C2-1:1	hsa-miR-543	16.3108
322	lnc-EIF2C2-1:1	hsa-miR-211-5p	16.3108
323	lnc-FAM40A-2:1	hsa-miR-520d-3p	16.2231
324	lnc-GNRH1-2:1	hsa-miR-326	16.2015
325	lnc-OGFOD2-1:1	hsa-miR-4500	16.1775
326	lnc-RPS25-1:5	hsa-miR-761	16.1639
327	lnc-SAMD14-2:1	hsa-miR-330-5p	16.0629
328	lnc-SAMD14-2:1	hsa-miR-485-5p	16.0358
329	lnc-SAMD11-1:1	hsa-miR-3619-5p	15.9252
330	lnc-BHMT2-1:1	hsa-miR-377-3p	15.8838
331	lnc-CDKN1C-3:2	hsa-miR-197-3p	15.8117
332	lnc-BHMT2-1:1	hsa-miR-299-3p	15.796
333	lnc-GNRH1-2:1	hsa-miR-330-5p	15.7822
334	lnc-GPR6-1:1	hsa-miR-302e	15.7635
335	lnc-CDKN1C-3:2	hsa-miR-455-5p	15.758
336	lnc-CDKN1C-3:2	hsa-miR-425-5p	15.7344
337	lnc-RPS25-1:5	hsa-miR-3619-5p	15.7034
338	lnc-BHMT2-1:1	hsa-miR-429	15.6797
339	lnc-BHMT2-1:1	hsa-miR-520a-3p	15.6642
340	lnc-BHMT2-1:1	hsa-miR-200b-3p	15.6601
341	lnc-STXBP5-1:1	hsa-miR-27b-3p	15.6532
342	lnc-SCN8A-1:1	hsa-miR-424-5p	15.6452
343	lnc-SCN8A-1:1	hsa-miR-15b-5p	15.639
344	lnc-GPC5-1:2	hsa-miR-302e	15.6365
345	lnc-FAM40A-2:1	hsa-miR-23b-3p	15.6178
346	lnc-STXBP5-1:1	hsa-miR-27a-3p	15.5925
347	lnc-BHMT2-1:1	hsa-miR-26a-5p	15.5328
348	lnc-SAMD14-2:1	hsa-miR-1271-5p	15.5132
349	lnc-SCN8A-1:1	hsa-miR-16-5p	15.5129
350	lnc-BHMT2-1:1	hsa-miR-155-5p	15.5122
351	lnc-FAM40A-2:1	hsa-miR-328-3p	15.483
352	lnc-DPM1-1:1	hsa-miR-761	15.4703
353	lnc-C11orf10-1:1	hsa-miR-761	15.4225
354	lnc-ACOT1-2:1	hsa-miR-103a-3p	15.3734
355	lnc-SCN8A-1:1	hsa-miR-497-5p	15.2932
356	lnc-SCN8A-1:1	hsa-miR-195-5p	15.2822
357	lnc-SCN8A-1:1	hsa-miR-15a-5p	15.1949
358	lnc-AC135048.13.1-1:1	hsa-miR-761	15.187
359	lnc-BHMT2-1:1	hsa-miR-22-3p	15.0985
360	lnc-STXBP5-1:1	hsa-miR-20b-5p	15.0921
361	lnc-STXBP5-1:1	hsa-miR-93-5p	15.0556
362	lnc-STXBP5-1:1	hsa-miR-320a	15.0327
363	lnc-STXBP5-1:1	hsa-miR-320b	15.0327
364	lnc-STXBP5-1:1	hsa-miR-106a-5p	15.0322
365	lnc-DPM1-1:1	hsa-miR-3619-5p	15.0309
366	lnc-STXBP5-1:1	hsa-miR-106b-5p	15.0145
367	lnc-C11orf10-1:1	hsa-miR-3619-5p	14.9843
368	lnc-STXBP5-1:1	hsa-miR-107	14.9814
369	lnc-STXBP5-1:1	hsa-miR-17-5p	14.9632
370	lnc-STXBP5-1:1	hsa-miR-20a-5p	14.9497
371	lnc-STXBP5-1:1	hsa-miR-200c-3p	14.9385
372	lnc-FAM40A-2:1	hsa-miR-136-5p	14.9109
373	lnc-BHMT2-1:1	hsa-miR-1297	14.8817
374	lnc-STXBP5-1:1	hsa-miR-185-5p	14.8562
375	lnc-BHMT2-1:1	hsa-miR-495-3p	14.8332
376	lnc-BHMT2-1:1	hsa-miR-153-3p	14.8325
377	lnc-FAM40A-2:1	hsa-miR-519d-3p	14.7956
378	lnc-AC135048.13.1-1:1	hsa-miR-3619-5p	14.753
379	lnc-CDKN1C-3:2	hsa-miR-216b-5p	14.6657
380	lnc-EIF2C2-1:1	hsa-miR-613	14.637
381	lnc-EIF2C2-1:1	hsa-miR-212-3p	14.637
382	lnc-DYNLL2-1:1	hsa-miR-424-5p	14.6336
383	lnc-DYNLL2-1:1	hsa-miR-15b-5p	14.6277
384	lnc-CDKN1C-3:2	hsa-miR-339-5p	14.6157
385	lnc-DYNLL2-1:1	hsa-miR-16-5p	14.5135
386	lnc-CDKN1C-3:2	hsa-miR-486-5p	14.4198
387	lnc-SENP3-1:1	hsa-miR-214-3p	14.3151
388	lnc-DYNLL2-1:1	hsa-miR-497-5p	14.3025
389	lnc-DYNLL2-1:1	hsa-miR-195-5p	14.2926
390	lnc-SNURF-2:1	hsa-miR-302e	14.2878
391	lnc-DYNLL2-1:1	hsa-miR-15a-5p	14.2134
392	lnc-STXBP5-1:1	hsa-miR-181c-5p	14.2119
393	lnc-SCN8A-1:1	hsa-miR-4458	14.2068
394	lnc-ANG-1:1	hsa-miR-520b	14.1899
395	lnc-STXBP5-1:1	hsa-miR-181a-5p	14.1867
396	lnc-CDH3-4:1	hsa-miR-4770	14.128
397	lnc-FAM40A-2:1	hsa-miR-429	14.0959
398	lnc-BHMT2-1:1	hsa-miR-194-5p	14.0883
399	lnc-FAM40A-2:1	hsa-miR-520a-3p	14.0819
400	lnc-FAM40A-2:1	hsa-miR-200b-3p	14.0783
401	lnc-BHMT2-1:1	hsa-miR-30b-5p	14.0521
402	lnc-STXBP5-1:1	hsa-miR-4262	13.993
403	lnc-SLCO5A1-1:1	hsa-miR-103a-3p	13.9301
404	lnc-CDKN1C-3:2	hsa-miR-490-3p	13.9069
405	lnc-COG7-1:1	hsa-miR-4458	13.8096
406	lnc-STXBP5-1:1	hsa-miR-320c	13.7811
407	lnc-STXBP5-1:1	hsa-miR-181d-5p	13.7181
408	lnc-CDKN1C-3:2	hsa-miR-4295	13.6561
409	lnc-STXBP5-1:1	hsa-miR-181b-5p	13.6496
410	lnc-ZNF720-2:1	hsa-miR-4735-3p	13.6422
411	lnc-SCN8A-1:1	hsa-miR-4500	13.6145
412	lnc-CDKN1C-3:2	hsa-miR-146b-5p	13.5175
413	lnc-BHMT2-1:1	hsa-miR-134-5p	13.4892
414	lnc-BHMT2-1:1	hsa-miR-186-5p	13.4546
415	lnc-BHMT2-1:1	hsa-miR-30c-5p	13.4024
416	lnc-FAM40A-2:1	hsa-miR-204-5p	13.3856
417	lnc-BHMT2-1:1	hsa-miR-520e	13.3603
418	lnc-STXBP5-1:1	hsa-miR-30e-5p	13.3506
419	lnc-BHMT2-1:1	hsa-miR-132-3p	13.3046
420	lnc-BHMT2-1:1	hsa-miR-92b-3p	13.3041
421	lnc-SENP3-1:2	hsa-miR-214-3p	13.3037
422	lnc-BHMT2-1:1	hsa-miR-217	13.2648
423	lnc-COG7-1:1	hsa-miR-4500	13.2344
424	lnc-BHMT2-1:1	hsa-miR-92a-3p	13.1864
425	lnc-STXBP5-1:1	hsa-miR-320d	13.1553
426	lnc-STXBP5-1:1	hsa-miR-30a-5p	13.1262
427	lnc-STXBP5-1:1	hsa-miR-203a	13.1044
428	lnc-STXBP5-1:1	hsa-miR-519d-3p	13.0673
429	lnc-CDH3-4:1	hsa-miR-138-5p	13.0238
430	lnc-SAMD11-1:1	hsa-miR-424-5p	13.0113
431	lnc-SAMD11-1:1	hsa-miR-15b-5p	13.0056
432	lnc-CDH3-4:1	hsa-miR-29b-3p	12.9711
433	lnc-SAMD11-1:1	hsa-miR-16-5p	12.9016
434	lnc-OGFOD2-1:1	hsa-miR-485-5p	12.893
435	lnc-ZNF720-2:1	hsa-miR-23c	12.7953
436	lnc-RPS25-1:5	hsa-miR-424-5p	12.7747
437	lnc-RPS25-1:5	hsa-miR-15b-5p	12.7691
438	lnc-GNRH1-2:1	hsa-miR-138-5p	12.7498
439	lnc-SAMD11-1:1	hsa-miR-497-5p	12.7185
440	lnc-SAMD11-1:1	hsa-miR-195-5p	12.7094
441	lnc-RPS25-1:5	hsa-miR-16-5p	12.6682
442	lnc-SAMD11-1:1	hsa-miR-15a-5p	12.6371
443	lnc-FAM40A-2:1	hsa-miR-30b-5p	12.6337
444	lnc-BHMT2-1:1	hsa-miR-363-3p	12.633
445	lnc-CDH3-4:1	hsa-miR-302c-3p	12.5741
446	lnc-CDH3-4:1	hsa-miR-302d-3p	12.558
447	lnc-CDH3-4:1	hsa-miR-302a-3p	12.5577
448	lnc-CDH3-4:1	hsa-miR-520c-3p	12.5244
449	lnc-CDKN1C-3:2	hsa-miR-187-3p	12.5164
450	lnc-CDH3-4:1	hsa-miR-372-3p	12.5112
451	lnc-SAMD14-2:1	hsa-miR-302c-3p	12.5098
452	lnc-SAMD14-2:1	hsa-miR-302d-3p	12.4939
453	lnc-SAMD14-2:1	hsa-miR-302a-3p	12.4936
454	lnc-RPS25-1:5	hsa-miR-497-5p	12.4865
455	lnc-RPS25-1:5	hsa-miR-195-5p	12.4776
456	lnc-BHMT2-1:1	hsa-miR-367-3p	12.4729
457	lnc-SAMD14-2:1	hsa-miR-520c-3p	12.4607
458	lnc-STXBP5-1:1	hsa-miR-429	12.4541
459	lnc-SAMD14-2:1	hsa-miR-372-3p	12.4477
460	lnc-CDKN1C-3:2	hsa-miR-146a-5p	12.4458
461	lnc-KIF3B-1:1	hsa-miR-485-5p	12.4416
462	lnc-STXBP5-1:1	hsa-miR-200b-3p	12.4383
463	lnc-RPS25-1:5	hsa-miR-15a-5p	12.4075
464	lnc-SENP3-1:2	hsa-miR-326	12.4073
465	lnc-FAM40A-2:1	hsa-miR-376c-3p	12.3741
466	lnc-DPM1-1:1	hsa-miR-424-5p	12.2566
467	lnc-DPM1-1:1	hsa-miR-15b-5p	12.2512
468	lnc-C11orf10-1:1	hsa-miR-424-5p	12.2154
469	lnc-C11orf10-1:1	hsa-miR-15b-5p	12.2099
470	lnc-GPC5-1:2	hsa-miR-3666	12.1923
471	lnc-DPM1-1:1	hsa-miR-16-5p	12.1538
472	lnc-C9orf95-1:1	hsa-miR-302e	12.1274
473	lnc-CDH3-4:1	hsa-miR-20b-5p	12.1236
474	lnc-C11orf10-1:1	hsa-miR-16-5p	12.113
475	lnc-CDH3-4:1	hsa-miR-93-5p	12.0945
476	lnc-PMM2-6:1	hsa-miR-107	12.0874
477	lnc-SENP3-1:2	hsa-miR-330-5p	12.0854
478	lnc-CDH3-4:1	hsa-miR-106a-5p	12.0759
479	lnc-SENP3-1:2	hsa-miR-485-5p	12.0655
480	lnc-CDH3-4:1	hsa-miR-106b-5p	12.0619
481	lnc-PMM2-6:1	hsa-miR-200c-3p	12.0532
482	lnc-CDH3-4:1	hsa-miR-373-3p	12.0524
483	lnc-FAM40A-2:1	hsa-miR-135a-5p	12.051
484	lnc-FAM40A-2:1	hsa-miR-30c-5p	12.0499
485	lnc-PANK1-2:2	hsa-miR-520b	12.0227
486	lnc-CDH3-4:1	hsa-miR-17-5p	12.021
487	lnc-FAM40A-2:1	hsa-miR-182-5p	12.0206
488	lnc-C4orf42-3:1	hsa-miR-761	12.0169
489	lnc-FAM40A-2:1	hsa-miR-520e	12.0155
490	lnc-SAMD14-2:1	hsa-miR-320a	12.0129
491	lnc-SAMD14-2:1	hsa-miR-320b	12.0129
492	lnc-CDH3-4:1	hsa-miR-20a-5p	12.0103
493	lnc-CDH3-4:1	hsa-miR-302b-3p	11.9985
494	lnc-DPM1-1:1	hsa-miR-497-5p	11.9806
495	lnc-DPM1-1:1	hsa-miR-195-5p	11.972
496	lnc-C11orf10-1:1	hsa-miR-497-5p	11.9402
497	lnc-SAMD14-2:1	hsa-miR-200c-3p	11.939
498	lnc-SAMD14-2:1	hsa-miR-302b-3p	11.9358
499	lnc-C11orf10-1:1	hsa-miR-195-5p	11.9317
500	lnc-CDH3-4:1	hsa-miR-29a-3p	11.9217
501	lnc-DPM1-1:1	hsa-miR-15a-5p	11.9044
502	lnc-C11orf10-1:1	hsa-miR-15a-5p	11.8644
503	lnc-CDH3-4:1	hsa-miR-29c-3p	11.8421
504	lnc-FAM40A-2:1	hsa-miR-3529-5p	11.8406
505	lnc-SAMD14-2:1	hsa-miR-599	11.7937
506	lnc-CDKN1C-3:1	hsa-miR-761	11.7844
507	lnc-ACOT1-2:1	hsa-miR-424-5p	11.7773
508	lnc-ACOT1-2:1	hsa-miR-15b-5p	11.772
509	lnc-BHMT2-1:1	hsa-miR-25-3p	11.7473
510	lnc-BHMT2-1:1	hsa-miR-197-3p	11.7149
511	lnc-PMM2-6:1	hsa-miR-199a-5p	11.6955
512	lnc-GNRH1-2:1	hsa-miR-185-5p	11.6887
513	lnc-BHMT2-1:1	hsa-miR-32-5p	11.681
514	lnc-ACOT1-2:1	hsa-miR-16-5p	11.6784
515	lnc-C4orf42-3:1	hsa-miR-3619-5p	11.674
516	lnc-BHMT2-1:1	hsa-miR-425-5p	11.658
517	lnc-MTAP-1:4	hsa-miR-4458	11.6537
518	lnc-PMM2-6:1	hsa-miR-199b-5p	11.6483
519	lnc-CDH3-4:1	hsa-miR-199a-5p	11.6438
520	lnc-GS1-211B7.1.1-1:6	hsa-miR-4458	11.6313
521	lnc-CDH3-4:1	hsa-miR-199b-5p	11.5969
522	lnc-CDKN1C-3:2	hsa-miR-506-3p	11.5674
523	lnc-CDKN1C-3:2	hsa-miR-384	11.5674
524	lnc-CDH3-4:1	hsa-miR-28-5p	11.5516
525	lnc-CDH3-4:1	hsa-miR-3139	11.5411
526	lnc-PMM2-6:1	hsa-miR-98-5p	11.5386
527	lnc-GNRH1-2:1	hsa-miR-599	11.5238
528	lnc-ACOT1-2:1	hsa-miR-497-5p	11.5122
529	lnc-CDH3-4:1	hsa-miR-708-5p	11.5067
530	lnc-ZNF720-2:1	hsa-miR-1271-5p	11.5062
531	lnc-ACOT1-2:1	hsa-miR-195-5p	11.504
532	lnc-CDH3-4:1	hsa-miR-520d-3p	11.5018
533	lnc-CDKN1C-3:1	hsa-miR-3619-5p	11.4456
534	lnc-ACOT1-2:1	hsa-miR-15a-5p	11.4389
535	lnc-CDH3-4:1	hsa-miR-181c-5p	11.4169
536	lnc-FAM40A-2:1	hsa-miR-381-3p	11.4148
537	lnc-SEBOX-2:2	hsa-miR-4306	11.4074
538	lnc-CDH3-4:1	hsa-miR-181a-5p	11.3968
539	lnc-STXBP5-1:1	hsa-miR-130a-3p	11.395
540	lnc-GNRH1-2:1	hsa-miR-23a-3p	11.3789
541	lnc-OGFOD2-1:1	hsa-miR-4770	11.3374
542	lnc-GNRH1-2:1	hsa-miR-28-5p	11.3145
543	lnc-GNRH1-2:1	hsa-miR-3139	11.3042
544	lnc-GNRH1-2:1	hsa-miR-708-5p	11.2704
545	lnc-FAM40A-2:1	hsa-miR-135b-5p	11.2022
546	lnc-SCN8A-1:1	hsa-miR-326	11.1802
547	lnc-STXBP5-1:1	hsa-miR-30b-5p	11.1717
548	lnc-MTAP-1:4	hsa-miR-4500	11.1665
549	lnc-STXBP5-1:1	hsa-miR-130b-3p	11.1572
550	lnc-GS1-211B7.1.1-1:6	hsa-miR-4500	11.143
551	lnc-KIF3B-1:1	hsa-miR-378b	11.139
552	lnc-PMM2-6:1	hsa-let-7b-5p	11.104
553	lnc-PMM2-6:1	hsa-let-7c-5p	11.0857
554	lnc-PMM2-6:1	hsa-let-7a-5p	11.0719
555	lnc-PMM2-6:1	hsa-let-7e-5p	11.0718
556	lnc-CDH3-4:1	hsa-miR-544a	11.0716
557	lnc-GJA10-3:5	hsa-miR-520b	11.0661
558	lnc-PMM2-6:1	hsa-let-7d-5p	11.0495
559	lnc-TRIOBP-1:1	hsa-miR-4735-3p	11.041
560	lnc-PMM2-6:1	hsa-let-7i-5p	11.0303
561	lnc-CDH3-4:1	hsa-miR-181d-5p	11.0168
562	lnc-SAMD14-2:1	hsa-miR-320c	11.0048
563	lnc-PMM2-6:1	hsa-let-7f-5p	10.9977
564	lnc-BHMT2-1:1	hsa-miR-410-3p	10.9873
565	lnc-BHMT2-1:1	hsa-miR-875-5p	10.9867
566	lnc-CDH3-4:1	hsa-miR-181b-5p	10.9625
567	lnc-PMM2-6:1	hsa-let-7g-5p	10.9485
568	lnc-DLX5-2:7	hsa-miR-103a-3p	10.9094
569	lnc-SCN8A-1:1	hsa-miR-330-5p	10.8904
570	lnc-COG7-1:1	hsa-miR-326	10.8767
571	lnc-BHMT2-1:1	hsa-miR-433-3p	10.8682
572	lnc-GNRH1-2:1	hsa-miR-149-5p	10.8627
573	lnc-GNRH1-2:1	hsa-miR-23b-3p	10.8488
574	lnc-STXBP5-1:1	hsa-miR-30c-5p	10.6612
575	lnc-PRKD1-2:5	hsa-miR-424-5p	10.649
576	lnc-PRKD1-2:5	hsa-miR-15b-5p	10.644
577	lnc-STXBP5-1:1	hsa-miR-454-3p	10.6195
578	lnc-COG7-1:1	hsa-miR-330-5p	10.5953
579	lnc-PRKD1-2:5	hsa-miR-16-5p	10.56
580	lnc-CDH3-4:1	hsa-miR-143-3p	10.5459
581	lnc-GNRH1-2:1	hsa-miR-30e-5p	10.5055
582	lnc-SAMD14-2:1	hsa-miR-320d	10.5008
583	lnc-CDKN1C-3:2	hsa-miR-211-5p	10.4949
584	lnc-CDH3-4:1	hsa-miR-519d-3p	10.4923
585	lnc-FAM40A-2:1	hsa-miR-425-5p	10.483
586	lnc-GNRH1-2:1	hsa-miR-24-3p	10.4768
587	lnc-KIF3B-1:1	hsa-miR-378f	10.4695
588	lnc-KIF3B-1:1	hsa-miR-378i	10.4695
589	lnc-PLA2G6-1:1	hsa-miR-214-3p	10.427
590	lnc-SAMD14-2:1	hsa-miR-491-5p	10.4155
591	lnc-PRKD1-2:5	hsa-miR-195-5p	10.4017
592	lnc-PRKD1-2:5	hsa-miR-15a-5p	10.3433
593	lnc-GNRH1-2:1	hsa-miR-30a-5p	10.327
594	lnc-GNRH1-2:1	hsa-miR-203a	10.3105
595	lnc-GNRH1-2:1	hsa-miR-335-5p	10.295
596	lnc-KIF3B-1:1	hsa-miR-378c	10.2775
597	lnc-STAC2-1:1	hsa-miR-424-5p	10.2328
598	lnc-STAC2-1:1	hsa-miR-15b-5p	10.2278
599	lnc-GGCT-1:16	hsa-miR-424-5p	10.2201
600	lnc-GGCT-1:16	hsa-miR-15b-5p	10.2151
601	lnc-GNRH1-2:1	hsa-miR-30d-5p	10.2134
602	lnc-PMM2-6:1	hsa-miR-377-3p	10.1771
603	lnc-STAC2-1:1	hsa-miR-16-5p	10.1504
604	lnc-GGCT-1:16	hsa-miR-16-5p	10.1345
605	lnc-ANG-1:1	hsa-miR-302e	10.1212
606	lnc-STXBP5-1:1	hsa-miR-301b	10.0996
607	lnc-OGFOD2-1:1	hsa-miR-302c-3p	10.0658
608	lnc-BHMT2-1:1	hsa-miR-494-3p	10.0644
609	lnc-OGFOD2-1:1	hsa-miR-302d-3p	10.0527
610	lnc-OGFOD2-1:1	hsa-miR-302a-3p	10.0526
611	lnc-PMM2-6:1	hsa-miR-429	10.0456
612	lnc-STXBP5-1:1	hsa-miR-301a-3p	10.0396
613	lnc-OGFOD2-1:1	hsa-miR-520c-3p	10.0261
614	lnc-OGFOD2-1:1	hsa-miR-372-3p	10.0156
615	lnc-SNURF-2:1	hsa-miR-326	10.0061
616	lnc-STAC2-1:1	hsa-miR-497-5p	10.0004
617	lnc-STAC2-1:1	hsa-miR-195-5p	9.99363
618	lnc-GGCT-1:16	hsa-miR-497-5p	9.99001
619	lnc-CDH3-4:1	hsa-miR-520a-3p	9.98756
620	lnc-GGCT-1:16	hsa-miR-195-5p	9.98289
621	lnc-SAMD11-1:1	hsa-miR-214-3p	9.97038
622	lnc-PMM2-6:1	hsa-miR-26a-5p	9.95163
623	lnc-SAMD14-2:1	hsa-miR-152-3p	9.94593
624	lnc-STAC2-1:1	hsa-miR-15a-5p	9.93948
625	lnc-PMM2-6:1	hsa-miR-155-5p	9.9386
626	lnc-SAMD14-2:1	hsa-miR-429	9.93752
627	lnc-GGCT-1:16	hsa-miR-15a-5p	9.92668
628	lnc-SAMD14-2:1	hsa-miR-200b-3p	9.9252
629	lnc-DYNLL2-1:1	hsa-miR-1271-5p	9.91122
630	lnc-SAMD14-2:1	hsa-miR-874-3p	9.90623
631	lnc-STXBP5-1:1	hsa-miR-101-3p	9.84547
632	lnc-TRIOBP-1:1	hsa-miR-326	9.83682
633	lnc-RPS25-1:5	hsa-miR-214-3p	9.77949
634	lnc-GGCT-1:12	hsa-miR-424-5p	9.75307
635	lnc-GGCT-1:12	hsa-miR-15b-5p	9.74821
636	lnc-PRKD1-2:5	hsa-miR-4458	9.74776
637	lnc-SNURF-2:1	hsa-miR-330-5p	9.7431
638	lnc-FAM40A-2:1	hsa-miR-339-5p	9.73839
639	lnc-GNRH1-2:1	hsa-miR-26a-5p	9.70702
640	lnc-KIF3B-1:1	hsa-miR-302c-3p	9.70284
641	lnc-KIF3B-1:1	hsa-miR-302d-3p	9.69045
642	lnc-KIF3B-1:1	hsa-miR-302a-3p	9.69028
643	lnc-SENP3-1:1	hsa-miR-107	9.68411
644	lnc-GGCT-1:12	hsa-miR-16-5p	9.67124
645	lnc-KIF3B-1:1	hsa-miR-520c-3p	9.66502
646	lnc-KIF3B-1:1	hsa-miR-372-3p	9.65499
647	lnc-OGFOD2-1:1	hsa-miR-373-3p	9.64794
648	lnc-ZNF720-2:1	hsa-miR-138-5p	9.64529
649	lnc-BHMT2-1:1	hsa-miR-142-3p	9.61053
650	lnc-OGFOD2-1:1	hsa-miR-302b-3p	9.60519
651	lnc-TRIOBP-1:1	hsa-miR-330-5p	9.58001
652	lnc-PMM2-6:1	hsa-miR-1297	9.53773
653	lnc-GGCT-1:12	hsa-miR-497-5p	9.53362
654	lnc-OGFOD2-1:1	hsa-miR-150-5p	9.52938
655	lnc-GGCT-1:12	hsa-miR-195-5p	9.52681
656	lnc-AC135048.13.1-1:1	hsa-miR-3666	9.50919
657	lnc-GGCT-1:12	hsa-miR-15a-5p	9.47308
658	lnc-SENP3-1:1	hsa-miR-499a-5p	9.46585
659	lnc-PLA2G6-1:1	hsa-miR-485-5p	9.45926
660	lnc-C9orf95-1:1	hsa-miR-3666	9.45251
661	lnc-SAMD14-2:1	hsa-miR-148b-3p	9.45198
662	lnc-SAMD14-2:1	hsa-miR-204-5p	9.43585
663	lnc-SAMD14-2:1	hsa-miR-148a-3p	9.41091
664	lnc-DPM1-1:1	hsa-miR-214-3p	9.38974
665	lnc-STXBP5-1:1	hsa-miR-496	9.37351
666	lnc-C11orf10-1:1	hsa-miR-214-3p	9.35754
667	lnc-KIF3B-1:1	hsa-miR-20b-5p	9.35222
668	lnc-PRKD1-2:5	hsa-miR-4500	9.33941
669	lnc-KIF3B-1:1	hsa-miR-93-5p	9.33003
670	lnc-KIF3B-1:1	hsa-miR-106a-5p	9.316
671	lnc-KIF3B-1:1	hsa-miR-106b-5p	9.30559
672	lnc-GNRH1-2:1	hsa-miR-1297	9.30435
673	lnc-SAMD11-1:1	hsa-miR-326	9.30058
674	lnc-KIF3B-1:1	hsa-miR-373-3p	9.29832
675	lnc-STXBP5-1:1	hsa-miR-383-5p	9.27923
676	lnc-KIF3B-1:1	hsa-miR-17-5p	9.27455
677	lnc-GNRH1-2:1	hsa-miR-153-3p	9.27379
678	lnc-KIF3B-1:1	hsa-miR-20a-5p	9.26638
679	lnc-KIF3B-1:1	hsa-miR-302b-3p	9.25758
680	lnc-OGFOD2-1:1	hsa-miR-28-5p	9.24763
681	lnc-OGFOD2-1:1	hsa-miR-3139	9.23904
682	lnc-OGFOD2-1:1	hsa-miR-708-5p	9.21165
683	lnc-OGFOD2-1:1	hsa-miR-520d-3p	9.20764
684	lnc-OGFOD2-1:1	hsa-miR-98-5p	9.19675
685	lnc-KIF3B-1:1	hsa-miR-378a-3p	9.18176
686	lnc-AC135048.13.1-1:1	hsa-miR-214-3p	9.15689
687	lnc-SEBOX-2:2	hsa-miR-4735-3p	9.15049
688	lnc-METTL14-3:1	hsa-miR-424-5p	9.13042
689	lnc-METTL14-3:1	hsa-miR-15b-5p	9.12567
690	lnc-RPS25-1:5	hsa-miR-326	9.12157
691	lnc-DYNLL2-1:1	hsa-miR-378b	9.11864
692	lnc-SEZ6L2-1:1	hsa-miR-103a-3p	9.08146
693	lnc-CCDC28A-1:1	hsa-miR-103a-3p	9.06664
694	lnc-SAMD11-1:1	hsa-miR-330-5p	9.05933
695	lnc-METTL14-3:1	hsa-miR-16-5p	9.0543
696	lnc-SAMD14-2:1	hsa-miR-371a-5p	9.03757
697	lnc-PMM2-6:1	hsa-miR-9-5p	9.00991
698	lnc-FAM40A-2:1	hsa-miR-146b-5p	9.00763
699	lnc-CDH3-4:1	hsa-miR-653-5p	8.97427
700	lnc-SAMD14-2:1	hsa-miR-31-5p	8.95831
701	lnc-SENP3-1:1	hsa-miR-370-3p	8.94585
702	lnc-PMM2-6:1	hsa-miR-26b-5p	8.93517
703	lnc-METTL14-3:1	hsa-miR-497-5p	8.92474
704	lnc-PMM2-6:1	hsa-miR-4725-5p	8.91926
705	lnc-METTL14-3:1	hsa-miR-195-5p	8.91841
706	lnc-RPS25-1:5	hsa-miR-330-5p	8.88333
707	lnc-SENP3-1:1	hsa-miR-421	8.87591
708	lnc-KIF3B-1:1	hsa-miR-520d-3p	8.87233
709	lnc-METTL14-3:1	hsa-miR-15a-5p	8.86851
710	lnc-OGFOD2-1:1	hsa-let-7b-5p	8.84886
711	lnc-OGFOD2-1:1	hsa-let-7c-5p	8.83427
712	lnc-GNRH1-2:1	hsa-miR-183-5p	8.83047
713	lnc-OGFOD2-1:1	hsa-let-7a-5p	8.82343
714	lnc-OGFOD2-1:1	hsa-let-7e-5p	8.82331
715	lnc-OGFOD2-1:1	hsa-let-7d-5p	8.80559
716	lnc-SEBOX-2:2	hsa-miR-128-3p	8.79546
717	lnc-OGFOD2-1:1	hsa-let-7i-5p	8.79065
718	lnc-GNRH1-2:1	hsa-miR-9-5p	8.79044
719	lnc-GNRH1-2:1	hsa-miR-30b-5p	8.79008
720	lnc-GNRH1-2:1	hsa-miR-7-5p	8.78745
721	lnc-OGFOD2-1:1	hsa-let-7f-5p	8.76491
722	lnc-COLEC10-1:1	hsa-miR-4458	8.73879
723	lnc-SEBOX-2:2	hsa-miR-4644	8.73696
724	lnc-OGFOD2-1:1	hsa-let-7g-5p	8.72623
725	lnc-GNRH1-2:1	hsa-miR-26b-5p	8.71752
726	lnc-TRIM26-2:4	hsa-miR-520b	8.702
727	lnc-BHMT2-1:1	hsa-miR-137	8.67347
728	lnc-STXBP5-1:1	hsa-miR-433-3p	8.66393
729	lnc-SENP3-1:2	hsa-miR-28-5p	8.66354
730	lnc-SENP3-1:2	hsa-miR-3139	8.65531
731	lnc-PMM2-6:1	hsa-miR-186-5p	8.63002
732	lnc-SENP3-1:2	hsa-miR-708-5p	8.62947
733	lnc-ZNF720-2:1	hsa-miR-199a-5p	8.62744
734	lnc-RP6-24A23.6.1-1:2	hsa-miR-103a-3p	8.61616
735	lnc-TRIOBP-1:1	hsa-miR-3118	8.60783
736	lnc-ZNF720-2:1	hsa-miR-23a-3p	8.60764
737	lnc-GNRH1-2:1	hsa-miR-376c-3p	8.59722
738	lnc-ZNF720-2:1	hsa-miR-199b-5p	8.59305
739	lnc-CDH3-4:1	hsa-miR-186-5p	8.58396
740	lnc-DYNLL2-1:1	hsa-miR-378f	8.56815
741	lnc-DYNLL2-1:1	hsa-miR-378i	8.56815
742	lnc-PMM2-6:1	hsa-miR-132-3p	8.53416
743	lnc-PMM2-6:1	hsa-miR-92b-3p	8.53345
744	lnc-CDH3-4:1	hsa-miR-520e	8.53094
745	lnc-SAMD14-2:1	hsa-miR-520e	8.51957
746	lnc-KIF3B-1:1	hsa-miR-378d	8.51231
747	lnc-KIF3B-1:1	hsa-miR-378h	8.51231
748	lnc-KIF3B-1:1	hsa-miR-378e	8.51231
749	lnc-SAMD14-2:1	hsa-miR-873-5p	8.50431
750	lnc-XRN2-2:6	hsa-miR-761	8.49137
751	lnc-SENP3-1:1	hsa-miR-143-3p	8.4786
752	lnc-GPR6-1:1	hsa-miR-302c-3p	8.4661
753	lnc-CDH3-4:1	hsa-miR-224-5p	8.46575
754	lnc-ZNF720-2:1	hsa-miR-181c-5p	8.45997
755	lnc-PMM2-6:1	hsa-miR-92a-3p	8.45839
756	lnc-GPR6-1:1	hsa-miR-302d-3p	8.45496
757	lnc-GPR6-1:1	hsa-miR-302a-3p	8.45485
758	lnc-SENP3-1:1	hsa-miR-335-5p	8.4473
759	lnc-ZNF720-2:1	hsa-miR-181a-5p	8.44503
760	lnc-OGFOD2-1:1	hsa-miR-143-3p	8.44228
761	lnc-GPR6-1:1	hsa-miR-520c-3p	8.43253
762	lnc-GPR6-1:1	hsa-miR-372-3p	8.42372
763	lnc-DYNLL2-1:1	hsa-miR-378c	8.42023
764	lnc-SAMD14-2:1	hsa-miR-324-5p	8.41891
765	lnc-GNRH1-2:1	hsa-miR-30c-5p	8.38786
766	lnc-GPC5-1:2	hsa-miR-302c-3p	8.38451
767	lnc-GPC5-1:2	hsa-miR-302d-3p	8.3735
768	lnc-GPC5-1:2	hsa-miR-302a-3p	8.3734
769	lnc-COLEC10-1:1	hsa-miR-4500	8.37208
770	lnc-SAMD14-2:1	hsa-miR-539-5p	8.3717
771	lnc-GPC5-1:2	hsa-miR-520c-3p	8.35136
772	lnc-GGCT-1:16	hsa-miR-4429	8.34833
773	lnc-SLC35A1-1:1	hsa-miR-103a-3p	8.34641
774	lnc-SENP3-1:2	hsa-miR-370-3p	8.34486
775	lnc-GPC5-1:2	hsa-miR-372-3p	8.34266
776	lnc-GNRH1-2:1	hsa-miR-92b-3p	8.32673
777	lnc-SENP3-1:2	hsa-miR-544a	8.30528
778	lnc-FAM40A-2:1	hsa-miR-146a-5p	8.29467
779	lnc-GNRH1-2:1	hsa-miR-92a-3p	8.25347
780	lnc-XRN2-2:6	hsa-miR-3619-5p	8.24672
781	lnc-AGER-1:1	hsa-miR-4458	8.23482
782	lnc-ZNF720-2:1	hsa-miR-23b-3p	8.20681
783	lnc-ZNF720-2:1	hsa-miR-421	8.17969
784	lnc-ZNF720-2:1	hsa-miR-181d-5p	8.16459
785	lnc-GPR6-1:1	hsa-miR-20b-5p	8.16297
786	lnc-GPR6-1:1	hsa-miR-93-5p	8.14352
787	lnc-SCN8A-1:1	hsa-miR-107	8.13538
788	lnc-GPR6-1:1	hsa-miR-106a-5p	8.13102
789	lnc-ZNF322-1:1	hsa-miR-4458	8.12866
790	lnc-SEBOX-2:2	hsa-miR-326	8.12762
791	lnc-ZNF720-2:1	hsa-miR-181b-5p	8.12464
792	lnc-GPR6-1:1	hsa-miR-106b-5p	8.12195
793	lnc-GPR6-1:1	hsa-miR-373-3p	8.11531
794	lnc-PMM2-6:1	hsa-miR-363-3p	8.10641
795	lnc-GPR6-1:1	hsa-miR-17-5p	8.09453
796	lnc-KIF3B-1:1	hsa-miR-519d-3p	8.08945
797	lnc-GPR6-1:1	hsa-miR-20a-5p	8.08733
798	lnc-GPR6-1:1	hsa-miR-302b-3p	8.07941
799	lnc-PMM2-6:1	hsa-miR-33b-5p	8.04573
800	lnc-GPC5-1:2	hsa-miR-373-3p	8.03672
801	lnc-PMM2-6:1	hsa-miR-504-5p	8.00982
802	lnc-PMM2-6:1	hsa-miR-367-3p	8.00393
803	lnc-PMM2-6:1	hsa-miR-140-5p	8.00237
804	lnc-GPC5-1:2	hsa-miR-302b-3p	8.00128
805	lnc-TRIM26-2:4	hsa-miR-103a-3p	7.99763
806	lnc-OGFOD2-1:1	hsa-miR-520a-3p	7.99539
807	lnc-TRIOBP-1:1	hsa-miR-3167	7.96526
808	lnc-ACOT1-2:1	hsa-miR-1271-5p	7.95759
809	lnc-PMM2-6:1	hsa-miR-33a-5p	7.95367
810	lnc-EIF2C2-1:1	hsa-miR-346	7.94214
811	lnc-SEBOX-2:2	hsa-miR-330-5p	7.91516
812	lnc-GNRH1-2:1	hsa-miR-363-3p	7.91126
813	lnc-SAMD14-2:1	hsa-miR-96-5p	7.8993
814	lnc-AGER-1:1	hsa-miR-4500	7.88887
815	lnc-SENP3-1:2	hsa-miR-335-5p	7.88232
816	lnc-GJA10-3:5	hsa-miR-302e	7.87901
817	lnc-SENP3-1:2	hsa-miR-491-5p	7.85938
818	lnc-STAT3-1:1	hsa-miR-424-5p	7.85066
819	lnc-STAT3-1:1	hsa-miR-15b-5p	7.84625
820	lnc-GNRH1-2:1	hsa-miR-367-3p	7.81115
821	lnc-BHMT2-1:1	hsa-miR-543	7.79884
822	lnc-FAM40A-2:1	hsa-miR-379-5p	7.79517
823	lnc-MIEN1-1:1	hsa-miR-4306	7.79507
824	lnc-ZNF322-1:1	hsa-miR-4500	7.78648
825	lnc-STAT3-1:1	hsa-miR-16-5p	7.78612
826	lnc-SCN8A-1:1	hsa-miR-98-5p	7.76706
827	lnc-C4orf42-3:1	hsa-miR-4429	7.76088
828	lnc-GPR6-1:1	hsa-miR-520d-3p	7.74597
829	lnc-SENP3-1:1	hsa-miR-22-3p	7.73497
830	lnc-KIF3B-1:1	hsa-miR-520a-3p	7.69801
831	lnc-GPR6-1:1	hsa-miR-181c-5p	7.68956
832	lnc-KIF3B-1:1	hsa-miR-422a	7.68021
833	lnc-GPR6-1:1	hsa-miR-181a-5p	7.67603
834	lnc-STAT3-1:1	hsa-miR-497-5p	7.6735
835	lnc-GPC5-1:2	hsa-miR-520d-3p	7.67064
836	lnc-STAT3-1:1	hsa-miR-195-5p	7.66813
837	lnc-DPM1-1:1	hsa-miR-3118	7.65794
838	lnc-STAT3-1:1	hsa-miR-15a-5p	7.62593
839	lnc-SENP3-1:1	hsa-miR-206	7.62551
840	lnc-SNURF-2:1	hsa-miR-302c-3p	7.58624
841	lnc-SNURF-2:1	hsa-miR-302d-3p	7.57635
842	lnc-SNURF-2:1	hsa-miR-302a-3p	7.57629
843	lnc-COG7-1:1	hsa-miR-98-5p	7.56064
844	lnc-SENP3-1:2	hsa-miR-299-3p	7.55829
845	lnc-SNURF-2:1	hsa-miR-520c-3p	7.55658
846	lnc-SNURF-2:1	hsa-miR-372-3p	7.54884
847	lnc-PMM2-6:1	hsa-miR-25-3p	7.54261
848	lnc-OTUB1-1:1	hsa-miR-424-5p	7.53432
849	lnc-OTUB1-1:1	hsa-miR-15b-5p	7.52999
850	lnc-SENP3-1:2	hsa-miR-329-3p	7.52416
851	lnc-DYNLL2-1:1	hsa-miR-378a-3p	7.52113
852	lnc-PMM2-6:1	hsa-miR-32-5p	7.5006
853	lnc-CDKN1C-3:1	hsa-miR-4735-3p	7.49681
854	lnc-C11orf10-1:1	hsa-miR-4770	7.49275
855	lnc-SENP3-1:2	hsa-miR-874-3p	7.4786
856	lnc-SCN8A-1:1	hsa-let-7b-5p	7.47531
857	lnc-OTUB1-1:1	hsa-miR-16-5p	7.4719
858	lnc-SCN8A-1:1	hsa-let-7c-5p	7.46282
859	lnc-SCN8A-1:1	hsa-let-7a-5p	7.4537
860	lnc-SCN8A-1:1	hsa-let-7e-5p	7.45359
861	lnc-SCN8A-1:1	hsa-let-7d-5p	7.43854
862	lnc-SCN8A-1:1	hsa-let-7i-5p	7.42595
863	lnc-GPR6-1:1	hsa-miR-181d-5p	7.41999
864	lnc-VPS18-1:4	hsa-miR-424-5p	7.40865
865	lnc-VPS18-1:4	hsa-miR-15b-5p	7.40437
866	lnc-SCN8A-1:1	hsa-let-7f-5p	7.40417
867	lnc-GPR6-1:1	hsa-miR-181b-5p	7.38392
868	lnc-SCN8A-1:1	hsa-let-7g-5p	7.37149
869	lnc-OTUB1-1:1	hsa-miR-497-5p	7.36458
870	lnc-GNRH1-2:1	hsa-miR-25-3p	7.36224
871	lnc-GPC5-1:2	hsa-miR-421	7.36085
872	lnc-OTUB1-1:1	hsa-miR-195-5p	7.35938
873	lnc-VPS18-1:4	hsa-miR-16-5p	7.34769
874	lnc-GNRH1-2:1	hsa-miR-32-5p	7.32124
875	lnc-OTUB1-1:1	hsa-miR-15a-5p	7.31856
876	lnc-EIF6-1:1	hsa-miR-424-5p	7.29096
877	lnc-EIF6-1:1	hsa-miR-15b-5p	7.28671
878	lnc-COG7-1:1	hsa-let-7b-5p	7.27737
879	lnc-SNURF-2:1	hsa-miR-373-3p	7.26978
880	lnc-COG7-1:1	hsa-miR-421	7.2662
881	lnc-COG7-1:1	hsa-let-7c-5p	7.26519
882	lnc-COG7-1:1	hsa-let-7a-5p	7.25629
883	lnc-COG7-1:1	hsa-let-7e-5p	7.25619
884	lnc-C4orf42-3:1	hsa-miR-214-3p	7.25483
885	lnc-SENP3-1:1	hsa-miR-31-5p	7.24201
886	lnc-VPS18-1:4	hsa-miR-497-5p	7.24155
887	lnc-COG7-1:1	hsa-let-7d-5p	7.2415
888	lnc-SNURF-2:1	hsa-miR-302b-3p	7.23818
889	lnc-VPS18-1:4	hsa-miR-195-5p	7.23648
890	lnc-EIF6-1:1	hsa-miR-16-5p	7.23191
891	lnc-COG7-1:1	hsa-let-7i-5p	7.22924
892	lnc-COG7-1:1	hsa-let-7f-5p	7.20799
893	lnc-AC010536.1-1:1	hsa-miR-761	7.20612
894	lnc-TRIOBP-1:1	hsa-miR-34c-5p	7.20568
895	lnc-SENP3-1:1	hsa-miR-9-5p	7.19988
896	lnc-VPS18-1:4	hsa-miR-15a-5p	7.19664
897	lnc-PMM2-5:1	hsa-miR-4306	7.1965
898	lnc-AK1-1:1	hsa-miR-761	7.1926
899	lnc-SESN3-2:4	hsa-miR-761	7.19061
900	lnc-TRIOBP-1:1	hsa-miR-34a-5p	7.17652
901	lnc-COG7-1:1	hsa-let-7g-5p	7.17614
902	lnc-TRIOBP-1:1	hsa-miR-449a	7.14891
903	lnc-TRIOBP-1:1	hsa-miR-449b-5p	7.14019
904	lnc-PLA2G6-1:1	hsa-miR-34c-5p	7.13834
905	lnc-EIF6-1:1	hsa-miR-497-5p	7.12594
906	lnc-EIF6-1:1	hsa-miR-195-5p	7.12106
907	lnc-PLA2G6-1:1	hsa-miR-34a-5p	7.10923
908	lnc-EIF6-1:1	hsa-miR-15a-5p	7.08246
909	lnc-PLA2G6-1:1	hsa-miR-449a	7.08156
910	lnc-PLA2G6-1:1	hsa-miR-449b-5p	7.07282
911	lnc-CDKN1C-3:1	hsa-miR-214-3p	7.05752
912	lnc-FAM40A-2:1	hsa-miR-211-5p	7.01937
913	lnc-GPC5-1:2	hsa-miR-203a	7.01874
914	lnc-ZNF720-2:1	hsa-miR-495-3p	7.01645
915	lnc-BHMT2-1:1	hsa-miR-212-3p	7.00434
916	lnc-AC010536.1-1:1	hsa-miR-3619-5p	6.99782
917	lnc-CCPG1-1:1	hsa-miR-302c-3p	6.99595
918	lnc-CCPG1-1:1	hsa-miR-302d-3p	6.9866
919	lnc-CCPG1-1:1	hsa-miR-302a-3p	6.98657
920	lnc-AK1-1:1	hsa-miR-3619-5p	6.98465
921	lnc-SESN3-2:4	hsa-miR-3619-5p	6.9827
922	lnc-PMM2-6:1	hsa-miR-216b-5p	6.98183
923	lnc-DYNLL2-1:1	hsa-miR-378d	6.97064
924	lnc-DYNLL2-1:1	hsa-miR-378h	6.97064
925	lnc-DYNLL2-1:1	hsa-miR-378e	6.97064
926	lnc-CCPG1-1:1	hsa-miR-520c-3p	6.9682
927	lnc-PTPN3-1:1	hsa-miR-424-5p	6.96364
928	lnc-CCPG1-1:1	hsa-miR-372-3p	6.961
929	lnc-SRCAP-1:1	hsa-miR-424-5p	6.96024
930	lnc-PTPN3-1:1	hsa-miR-15b-5p	6.95944
931	lnc-SRCAP-1:1	hsa-miR-15b-5p	6.95603
932	lnc-SNURF-2:1	hsa-miR-520d-3p	6.93709
933	lnc-DYNLL2-1:1	hsa-miR-421	6.93319
934	lnc-RPS25-1:5	hsa-miR-27b-3p	6.92734
935	lnc-ALYREF-1:1	hsa-miR-520b	6.91353
936	lnc-PTPN3-1:1	hsa-miR-16-5p	6.9062
937	lnc-SRCAP-1:1	hsa-miR-16-5p	6.90285
938	lnc-RPS25-1:5	hsa-miR-27a-3p	6.90172
939	lnc-SNURF-2:1	hsa-miR-181c-5p	6.88747
940	lnc-SAMD14-2:1	hsa-miR-216a-5p	6.88445
941	lnc-SNURF-2:1	hsa-miR-4262	6.87592
942	lnc-SNURF-2:1	hsa-miR-181a-5p	6.87554
943	lnc-SAMD14-2:1	hsa-miR-133b	6.86473
944	lnc-OGFOD2-1:1	hsa-miR-520e	6.85514
945	lnc-SCN8A-1:1	hsa-miR-377-3p	6.85368
946	lnc-PLA2G6-1:1	hsa-miR-199a-5p	6.85262
947	lnc-SAMD14-2:1	hsa-miR-133a-3p	6.8525
948	lnc-C11orf10-1:1	hsa-miR-29b-3p	6.8429
949	lnc-SEZ6L2-1:1	hsa-miR-424-5p	6.8324
950	lnc-SEZ6L2-1:1	hsa-miR-15b-5p	6.82826
951	lnc-PLA2G6-1:1	hsa-miR-199b-5p	6.82559
952	lnc-SAMD11-1:1	hsa-miR-34c-5p	6.82413
953	lnc-CCDC28A-1:1	hsa-miR-424-5p	6.81994
954	lnc-GNRH1-2:1	hsa-miR-216a-5p	6.8166
955	lnc-CCDC28A-1:1	hsa-miR-15b-5p	6.8158
956	lnc-PTPN3-1:1	hsa-miR-497-5p	6.80668
957	lnc-SRCAP-1:1	hsa-miR-497-5p	6.80333
958	lnc-PTPN3-1:1	hsa-miR-195-5p	6.8019
959	lnc-SRCAP-1:1	hsa-miR-195-5p	6.79856
960	lnc-SENP3-1:1	hsa-miR-224-5p	6.79646
961	lnc-SAMD11-1:1	hsa-miR-34a-5p	6.79641
962	lnc-OGFOD2-1:1	hsa-miR-324-5p	6.78604
963	lnc-SCN8A-1:1	hsa-miR-329-3p	6.78498
964	lnc-SEZ6L2-1:1	hsa-miR-16-5p	6.77649
965	lnc-SAMD11-1:1	hsa-miR-449a	6.77002
966	lnc-SENP3-1:2	hsa-miR-31-5p	6.76986
967	lnc-PTPN3-1:1	hsa-miR-15a-5p	6.7644
968	lnc-CCDC28A-1:1	hsa-miR-16-5p	6.76416
969	lnc-SAMD11-1:1	hsa-miR-449b-5p	6.76167
970	lnc-SRCAP-1:1	hsa-miR-15a-5p	6.76109
971	lnc-GPC5-1:2	hsa-miR-377-3p	6.75591
972	lnc-CCPG1-1:1	hsa-miR-20b-5p	6.74522
973	lnc-ZNF595-1:5	hsa-miR-4465	6.74422
974	lnc-CCPG1-1:1	hsa-miR-93-5p	6.72924
975	lnc-GPR6-1:1	hsa-miR-520a-3p	6.72888
976	lnc-SENP3-1:2	hsa-miR-7-5p	6.72764
977	lnc-RCL1-1:1	hsa-miR-424-5p	6.72575
978	lnc-RCL1-1:1	hsa-miR-15b-5p	6.72163
979	lnc-CCPG1-1:1	hsa-miR-106a-5p	6.71895
980	lnc-CCPG1-1:1	hsa-miR-106b-5p	6.71164
981	lnc-CCPG1-1:1	hsa-miR-373-3p	6.70604
982	lnc-ZNF720-2:1	hsa-miR-296-3p	6.69618
983	lnc-ZNF720-2:1	hsa-miR-31-5p	6.6901
984	lnc-CCPG1-1:1	hsa-miR-17-5p	6.68907
985	lnc-CCPG1-1:1	hsa-miR-20a-5p	6.68315
986	lnc-SEZ6L2-1:1	hsa-miR-497-5p	6.67821
987	lnc-SEZ6L2-1:1	hsa-miR-195-5p	6.67356
988	lnc-RCL1-1:1	hsa-miR-16-5p	6.67165
989	lnc-ZNF595-1:5	hsa-miR-23c	6.66687
990	lnc-CCDC28A-1:1	hsa-miR-497-5p	6.66602
991	lnc-CCDC28A-1:1	hsa-miR-195-5p	6.66138
992	lnc-ZNF720-2:1	hsa-miR-9-5p	6.65066
993	lnc-KIF3B-1:1	hsa-miR-520e	6.64468
994	lnc-SNURF-2:1	hsa-miR-181d-5p	6.64245
995	lnc-SEZ6L2-1:1	hsa-miR-15a-5p	6.63708
996	lnc-CCPG1-1:1	hsa-miR-150-5p	6.6251
997	lnc-CCDC28A-1:1	hsa-miR-15a-5p	6.62498
998	lnc-COLEC10-1:1	hsa-miR-485-5p	6.61735
999	lnc-SNURF-2:1	hsa-miR-181b-5p	6.61079
1000	lnc-DYNLL2-1:1	hsa-miR-203a	6.60839
1001	lnc-GPC5-1:2	hsa-miR-155-5p	6.59918
1002	lnc-CDKN1C-3:1	hsa-miR-326	6.58379
1003	lnc-GS1-211B7.1.1-1:6	hsa-miR-200c-3p	6.58077
1004	lnc-RCL1-1:1	hsa-miR-497-5p	6.57338
1005	lnc-RCL1-1:1	hsa-miR-195-5p	6.56891
1006	lnc-PMM2-6:1	hsa-miR-488-3p	6.55394
1007	lnc-RCL1-1:1	hsa-miR-15a-5p	6.5336
1008	lnc-KIF3B-1:1	hsa-miR-324-5p	6.52643
1009	lnc-COG7-1:1	hsa-miR-26a-5p	6.52608
1010	lnc-ZNF23-1:1	hsa-miR-4429	6.51087
1011	lnc-PLA2G6-1:1	hsa-miR-382-5p	6.50798
1012	lnc-SENP3-1:1	hsa-miR-381-3p	6.50063
1013	lnc-EIF2AK3-4:1	hsa-miR-761	6.49525
1014	lnc-SENP3-1:1	hsa-miR-376a-3p	6.44273
1015	lnc-EVX1-5:6	hsa-miR-761	6.4234
1016	lnc-ZNF8-4:1	hsa-miR-485-5p	6.41777
1017	lnc-CDKN1C-3:1	hsa-miR-330-5p	6.41024
1018	lnc-C9orf95-1:1	hsa-miR-302c-3p	6.40192
1019	lnc-CCPG1-1:1	hsa-miR-520d-3p	6.4013
1020	lnc-C9orf95-1:1	hsa-miR-302d-3p	6.39348
1021	lnc-C9orf95-1:1	hsa-miR-302a-3p	6.39348
1022	lnc-EXOSC6-3:3	hsa-miR-424-5p	6.38993
1023	lnc-EXOSC6-3:3	hsa-miR-15b-5p	6.38589
1024	lnc-C1orf186-1:3	hsa-miR-424-5p	6.38361
1025	lnc-C1orf186-1:3	hsa-miR-15b-5p	6.37956
1026	lnc-C9orf95-1:1	hsa-miR-520c-3p	6.37697
1027	lnc-C9orf95-1:1	hsa-miR-372-3p	6.37053
1028	lnc-SENP3-1:2	hsa-miR-324-5p	6.36593
1029	lnc-RPS25-1:5	hsa-miR-28-5p	6.36377
1030	lnc-SENP3-1:2	hsa-miR-224-5p	6.35757
1031	lnc-RPS25-1:5	hsa-miR-3139	6.35746
1032	lnc-SENP3-1:1	hsa-miR-1	6.35331
1033	lnc-MTAP-1:4	hsa-miR-98-5p	6.34617
1034	lnc-RPS25-1:5	hsa-miR-708-5p	6.33874
1035	lnc-EXOSC6-3:3	hsa-miR-16-5p	6.33758
1036	lnc-C1orf186-1:3	hsa-miR-16-5p	6.33129
1037	lnc-ZBTB20-1:1	hsa-miR-4735-3p	6.32569
1038	lnc-DLX5-2:7	hsa-miR-4465	6.31219
1039	lnc-GPC5-1:2	hsa-miR-153-3p	6.31101
1040	lnc-MTAP-1:4	hsa-miR-181c-5p	6.3078
1041	lnc-EIF2AK3-4:1	hsa-miR-3619-5p	6.30669
1042	lnc-FAM40A-2:1	hsa-miR-300	6.30563
1043	lnc-GS1-211B7.1.1-1:6	hsa-miR-98-5p	6.29914
1044	lnc-MTAP-1:4	hsa-miR-181a-5p	6.29669
1045	lnc-ZNF720-2:1	hsa-miR-19a-3p	6.29242
1046	lnc-C11orf10-1:1	hsa-miR-29a-3p	6.29226
1047	lnc-ZNF720-2:1	hsa-miR-202-3p	6.28634
1048	lnc-PDK3-1:1	hsa-miR-520b	6.27442
1049	lnc-CTTNBP2NL-1:1	hsa-miR-4306	6.27175
1050	lnc-MTAP-1:4	hsa-miR-4262	6.264
1051	lnc-SAMD11-1:1	hsa-miR-370-3p	6.26174
1052	lnc-COG7-1:1	hsa-miR-193a-3p	6.26007
1053	lnc-COG7-1:1	hsa-miR-1297	6.25605
1054	lnc-DYNLL2-1:1	hsa-miR-422a	6.2559
1055	lnc-SLC35A1-1:1	hsa-miR-424-5p	6.25152
1056	lnc-C11orf10-1:1	hsa-miR-29c-3p	6.25085
1057	lnc-STIM1-1:1	hsa-miR-424-5p	6.24884
1058	lnc-SLC35A1-1:1	hsa-miR-15b-5p	6.24753
1059	lnc-COG7-1:1	hsa-miR-193b-3p	6.2469
1060	lnc-EXOSC6-3:3	hsa-miR-497-5p	6.24581
1061	lnc-STIM1-1:1	hsa-miR-15b-5p	6.24484
1062	lnc-EXOSC6-3:3	hsa-miR-195-5p	6.24145
1063	lnc-GPC5-1:2	hsa-miR-144-3p	6.24069
1064	lnc-C1orf186-1:3	hsa-miR-497-5p	6.23964
1065	lnc-C1orf186-1:3	hsa-miR-195-5p	6.23529
1066	lnc-EVX1-5:6	hsa-miR-3619-5p	6.23176
1067	lnc-TRIOBP-1:1	hsa-miR-491-5p	6.2234
1068	lnc-DYNLL2-1:1	hsa-miR-155-5p	6.21171
1069	lnc-BHMT2-1:1	hsa-miR-448	6.20985
1070	lnc-EXOSC6-3:3	hsa-miR-15a-5p	6.20732
1071	lnc-C1orf186-1:3	hsa-miR-15a-5p	6.20118
1072	lnc-SLC35A1-1:1	hsa-miR-16-5p	6.20074
1073	lnc-STIM1-1:1	hsa-miR-16-5p	6.19806
1074	lnc-TRIM26-2:4	hsa-miR-302e	6.1539
1075	lnc-C9orf95-1:1	hsa-miR-373-3p	6.13441
1076	lnc-ACOT1-2:1	hsa-miR-107	6.12795
1077	lnc-SLC35A1-1:1	hsa-miR-497-5p	6.11033
1078	lnc-C9orf95-1:1	hsa-miR-302b-3p	6.10807
1079	lnc-STIM1-1:1	hsa-miR-497-5p	6.10772
1080	lnc-MTAP-1:4	hsa-let-7b-5p	6.10769
1081	lnc-SLC35A1-1:1	hsa-miR-195-5p	6.10611
1082	lnc-STIM1-1:1	hsa-miR-195-5p	6.1035
1083	lnc-C11orf10-1:1	hsa-miR-28-5p	6.09746
1084	lnc-MTAP-1:4	hsa-let-7c-5p	6.09743
1085	lnc-GPC5-1:2	hsa-miR-130a-3p	6.09713
1086	lnc-C11orf10-1:1	hsa-miR-3139	6.09135
1087	lnc-MTAP-1:4	hsa-let-7a-5p	6.09008
1088	lnc-MTAP-1:4	hsa-let-7e-5p	6.08999
1089	lnc-MTAP-1:4	hsa-miR-181d-5p	6.08708
1090	lnc-SENP3-1:2	hsa-miR-381-3p	6.08703
1091	lnc-MTAP-1:4	hsa-let-7d-5p	6.0777
1092	lnc-C11orf10-1:1	hsa-miR-708-5p	6.07333
1093	lnc-SLC35A1-1:1	hsa-miR-15a-5p	6.07303
1094	lnc-STIM1-1:1	hsa-miR-15a-5p	6.07042
1095	lnc-MTAP-1:4	hsa-let-7i-5p	6.06763
1096	lnc-GS1-211B7.1.1-1:6	hsa-let-7b-5p	6.06104
1097	lnc-MTAP-1:4	hsa-miR-181b-5p	6.05773
1098	lnc-GS1-211B7.1.1-1:6	hsa-let-7c-5p	6.05092
1099	lnc-MTAP-1:4	hsa-let-7f-5p	6.04999
1100	lnc-SENP3-1:1	hsa-miR-376b-3p	6.04445
1101	lnc-GS1-211B7.1.1-1:6	hsa-let-7a-5p	6.04366
1102	lnc-GS1-211B7.1.1-1:6	hsa-let-7e-5p	6.04358
1103	lnc-SENP3-1:2	hsa-miR-376a-3p	6.03219
1104	lnc-GS1-211B7.1.1-1:6	hsa-let-7d-5p	6.03144
1105	lnc-MTAP-1:4	hsa-let-7g-5p	6.02359
1106	lnc-GS1-211B7.1.1-1:6	hsa-let-7i-5p	6.02153
1107	lnc-ZNF322-1:1	hsa-miR-1271-5p	6.02087
1108	lnc-SNURF-2:1	hsa-miR-520a-3p	6.01903
1109	lnc-GS1-211B7.1.1-1:6	hsa-let-7f-5p	6.00411
1110	lnc-ZNF23-1:1	hsa-miR-23c	6.00182
1111	lnc-CCT7-2:1	hsa-miR-4429	5.99979
1112	lnc-ZNF720-2:1	hsa-miR-18b-5p	5.98842
1113	lnc-GS1-211B7.1.1-1:6	hsa-let-7g-5p	5.97808
1114	lnc-GPC5-1:2	hsa-miR-130b-3p	5.9728
1115	lnc-MIEN1-1:1	hsa-miR-4644	5.9661
1116	lnc-SAMD11-1:1	hsa-miR-136-5p	5.95465
1117	lnc-SENP3-1:2	hsa-miR-362-3p	5.93786
1118	lnc-TRIOBP-1:1	hsa-miR-874-3p	5.92117
1119	lnc-ZNF720-2:1	hsa-miR-18a-5p	5.90948
1120	lnc-ZNF720-2:1	hsa-miR-96-5p	5.90745
1121	lnc-PLA2G6-1:1	hsa-miR-152-3p	5.89597
1122	lnc-COG7-1:1	hsa-miR-26b-5p	5.8632
1123	lnc-SEBOX-2:2	hsa-miR-185-5p	5.8616
1124	lnc-CCPG1-1:1	hsa-miR-519d-3p	5.84122
1125	lnc-UBXN4-1:1	hsa-miR-424-5p	5.82102
1126	lnc-CEP120-1:1	hsa-miR-424-5p	5.82073
1127	lnc-UBXN4-1:1	hsa-miR-15b-5p	5.81712
1128	lnc-CEP120-1:1	hsa-miR-15b-5p	5.81681
1129	lnc-ERP44-2:1	hsa-miR-424-5p	5.8151
1130	lnc-XKR7-1:1	hsa-miR-424-5p	5.81446
1131	lnc-ERP44-2:1	hsa-miR-15b-5p	5.81119
1132	lnc-XKR7-1:1	hsa-miR-15b-5p	5.81055
1133	lnc-UBXN4-1:1	hsa-miR-16-5p	5.77362
1134	lnc-CEP120-1:1	hsa-miR-16-5p	5.77333
1135	lnc-GPR6-1:1	hsa-miR-520e	5.76916
1136	lnc-ERP44-2:1	hsa-miR-16-5p	5.76774
1137	lnc-XKR7-1:1	hsa-miR-16-5p	5.76712
1138	lnc-GPR6-1:1	hsa-miR-135a-5p	5.76396
1139	lnc-PDK3-1:1	hsa-miR-103a-3p	5.76267
1140	lnc-GS1-211B7.1.1-1:6	hsa-miR-335-5p	5.76198
1141	lnc-GGCT-1:16	hsa-miR-29b-3p	5.73251
1142	lnc-GPC5-1:2	hsa-miR-520e	5.72137
1143	lnc-SNURF-2:1	hsa-miR-206	5.71792
1144	lnc-STAC2-1:1	hsa-miR-29b-3p	5.6967
1145	lnc-UBXN4-1:1	hsa-miR-497-5p	5.68966
1146	lnc-CEP120-1:1	hsa-miR-497-5p	5.68936
1147	lnc-UBXN4-1:1	hsa-miR-195-5p	5.68572
1148	lnc-CEP120-1:1	hsa-miR-195-5p	5.68542
1149	lnc-DPM1-1:1	hsa-miR-30e-5p	5.68499
1150	lnc-ERP44-2:1	hsa-miR-497-5p	5.68387
1151	lnc-GPC5-1:2	hsa-miR-454-3p	5.68332
1152	lnc-XKR7-1:1	hsa-miR-497-5p	5.68324
1153	lnc-ERP44-2:1	hsa-miR-195-5p	5.67993
1154	lnc-XKR7-1:1	hsa-miR-195-5p	5.67931
1155	lnc-SENP3-1:2	hsa-miR-376b-3p	5.66474
1156	lnc-UBXN4-1:1	hsa-miR-15a-5p	5.65488
1157	lnc-CEP120-1:1	hsa-miR-15a-5p	5.65459
1158	lnc-ERP44-2:1	hsa-miR-15a-5p	5.64913
1159	lnc-XKR7-1:1	hsa-miR-15a-5p	5.64851
1160	lnc-TRIOBP-1:1	hsa-miR-204-5p	5.64101
1161	lnc-SNURF-2:1	hsa-miR-144-3p	5.63706
1162	lnc-SAMD11-1:1	hsa-miR-152-3p	5.63575
1163	lnc-AP000769.1-2:1	hsa-miR-103a-3p	5.63453
1164	lnc-NAP1L2-1:11	hsa-miR-520b	5.63372
1165	lnc-VPS18-1:4	hsa-miR-23c	5.62911
1166	lnc-ARC-1:2	hsa-miR-761	5.62839
1167	lnc-PLA2G6-1:1	hsa-miR-148b-3p	5.60682
1168	lnc-ZNF720-2:1	hsa-miR-221-3p	5.58956
1169	lnc-C11orf89-2:5	hsa-miR-103a-3p	5.58796
1170	lnc-SNURF-1:11	hsa-miR-520b	5.58702
1171	lnc-DPM1-1:1	hsa-miR-30a-5p	5.58456
1172	lnc-PLA2G6-1:1	hsa-miR-148a-3p	5.58276
1173	lnc-C11orf10-1:1	hsa-miR-143-3p	5.56877
1174	lnc-CCPG1-1:1	hsa-miR-520a-3p	5.56118
1175	lnc-SENP3-1:1	hsa-miR-133b	5.54639
1176	lnc-SENP3-1:1	hsa-miR-133a-3p	5.5366
1177	lnc-SLCO5A1-1:1	hsa-miR-20b-5p	5.53556
1178	lnc-DPM1-1:1	hsa-miR-30d-5p	5.52489
1179	lnc-SLCO5A1-1:1	hsa-miR-93-5p	5.52258
1180	lnc-SLCO5A1-1:1	hsa-miR-106a-5p	5.51421
1181	lnc-SLCO5A1-1:1	hsa-miR-106b-5p	5.50841
1182	lnc-CDH3-4:1	hsa-miR-384	5.50247
1183	lnc-SLCO5A1-1:1	hsa-miR-107	5.49687
1184	lnc-PMM2-5:1	hsa-miR-4644	5.49667
1185	lnc-SLCO5A1-1:1	hsa-miR-17-5p	5.49002
1186	lnc-SLCO5A1-1:1	hsa-miR-20a-5p	5.48521
1187	lnc-GGCT-1:12	hsa-miR-29b-3p	5.4745
1188	lnc-ACOT1-2:1	hsa-miR-30e-5p	5.46668
1189	lnc-ARC-1:2	hsa-miR-3619-5p	5.46352
1190	lnc-SEBOX-2:2	hsa-miR-149-5p	5.44397
1191	lnc-GPC5-1:2	hsa-miR-301b	5.40231
1192	lnc-ACOT1-2:1	hsa-miR-30a-5p	5.37048
1193	lnc-GPC5-1:2	hsa-miR-301a-3p	5.37016
1194	lnc-ACOT1-2:1	hsa-miR-203a	5.3634
1195	lnc-GPR6-1:1	hsa-miR-135b-5p	5.36142
1196	lnc-SAMD11-1:1	hsa-miR-148b-3p	5.35904
1197	lnc-SCN8A-1:1	hsa-miR-362-3p	5.35712
1198	lnc-ANG-1:1	hsa-miR-302c-3p	5.35623
1199	lnc-SCN8A-1:1	hsa-miR-101-3p	5.35105
1200	lnc-ANG-1:1	hsa-miR-302a-3p	5.349
1201	lnc-ANG-1:1	hsa-miR-302d-3p	5.34895
1202	lnc-GGCT-1:16	hsa-miR-320a	5.33934
1203	lnc-GGCT-1:16	hsa-miR-320b	5.33934
1204	lnc-SAMD11-1:1	hsa-miR-148a-3p	5.33616
1205	lnc-ANG-1:1	hsa-miR-520c-3p	5.33517
1206	lnc-KIF3B-1:1	hsa-miR-216b-5p	5.33452
1207	lnc-TRIOBP-1:1	hsa-miR-145-5p	5.33409
1208	lnc-ANG-1:1	hsa-miR-372-3p	5.32979
1209	lnc-TRIOBP-1:1	hsa-miR-9-5p	5.3262
1210	lnc-COG7-1:1	hsa-miR-10b-5p	5.32003
1211	lnc-ACOT1-2:1	hsa-miR-30d-5p	5.31311
1212	lnc-TKT-1:7	hsa-miR-128-3p	5.29845
1213	lnc-SENP3-1:1	hsa-miR-4782-3p	5.29282
1214	lnc-PRKD1-2:5	hsa-miR-98-5p	5.28982
1215	lnc-GGCT-1:16	hsa-miR-29a-3p	5.27262
1216	lnc-SEBOX-2:2	hsa-miR-30e-5p	5.27042
1217	lnc-COG7-1:1	hsa-miR-10a-5p	5.25734
1218	lnc-RP6-24A23.6.1-1:2	hsa-miR-4735-3p	5.25076
1219	lnc-ZMYM6-1:1	hsa-miR-424-5p	5.24774
1220	lnc-PCBP4-1:1	hsa-miR-424-5p	5.24774
1221	lnc-ZMYM6-1:1	hsa-miR-15b-5p	5.24398
1222	lnc-PCBP4-1:1	hsa-miR-15b-5p	5.24398
1223	lnc-LRRC47-1:2	hsa-miR-103a-3p	5.24099
1224	lnc-GGCT-1:16	hsa-miR-29c-3p	5.23803
1225	lnc-STAC2-1:1	hsa-miR-29a-3p	5.23242
1226	lnc-RPS25-1:5	hsa-miR-204-5p	5.23177
1227	lnc-SNURF-2:1	hsa-miR-520e	5.21213
1228	lnc-AP000769.1-2:2	hsa-miR-4429	5.20578
1229	lnc-ZMYM6-1:1	hsa-miR-16-5p	5.20538
1230	lnc-PCBP4-1:1	hsa-miR-16-5p	5.20538
1231	lnc-SENP3-1:2	hsa-miR-133b	5.20269
1232	lnc-PCBP2-1:1	hsa-miR-544a	5.20199
1233	lnc-STAC2-1:1	hsa-miR-29c-3p	5.19921
1234	lnc-SENP3-1:2	hsa-miR-133a-3p	5.19345
1235	lnc-MTAP-1:4	hsa-miR-122-5p	5.19343
1236	lnc-AC135048.13.1-1:1	hsa-miR-299-3p	5.18996
1237	lnc-ZNF720-2:1	hsa-miR-222-3p	5.17121
1238	lnc-ZNF720-2:1	hsa-miR-139-5p	5.16079
1239	lnc-PCBP2-1:1	hsa-miR-328-3p	5.15754
1240	lnc-ANG-1:1	hsa-miR-373-3p	5.13344
1241	lnc-CDKN1C-3:2	hsa-miR-346	5.13249
1242	lnc-ZMYM6-1:1	hsa-miR-497-5p	5.12922
1243	lnc-PCBP4-1:1	hsa-miR-497-5p	5.12922
1244	lnc-ZMYM6-1:1	hsa-miR-195-5p	5.1257
1245	lnc-PCBP4-1:1	hsa-miR-195-5p	5.1257
1246	lnc-AP3B1-2:1	hsa-miR-520b	5.11955
1247	lnc-TRIOBP-1:1	hsa-miR-134-5p	5.1137
1248	lnc-ANG-1:1	hsa-miR-302b-3p	5.11144
1249	lnc-IL17B-2:1	hsa-miR-103a-3p	5.10744
1250	lnc-ZMYM6-1:1	hsa-miR-15a-5p	5.09821
1251	lnc-PCBP4-1:1	hsa-miR-15a-5p	5.09821
1252	lnc-KIAA1755-5:8	hsa-miR-761	5.09705
1253	lnc-PRKD1-2:5	hsa-let-7b-5p	5.09107
1254	lnc-ZNF449-3:1	hsa-miR-761	5.08887
1255	lnc-TRIOBP-1:1	hsa-miR-873-5p	5.0875
1256	lnc-GUCY1A3-1:1	hsa-miR-103a-3p	5.08745
1257	lnc-SLC1A1-4:1	hsa-miR-520b	5.08498
1258	lnc-COL9A2-1:1	hsa-miR-520b	5.08319
1259	lnc-PRKD1-2:5	hsa-let-7c-5p	5.08245
1260	lnc-CPT2-3:1	hsa-miR-520b	5.07767
1261	lnc-PRKD1-2:5	hsa-let-7a-5p	5.07642
1262	lnc-PRKD1-2:5	hsa-let-7e-5p	5.07633
1263	lnc-DYNLL2-1:1	hsa-miR-381-3p	5.07482
1264	lnc-KLHL11-1:1	hsa-miR-520b	5.07341
1265	lnc-GGCT-1:12	hsa-miR-200c-3p	5.06892
1266	lnc-XRN2-2:6	hsa-miR-214-3p	5.06842
1267	lnc-PRKD1-2:5	hsa-let-7d-5p	5.0661
1268	lnc-XRN2-2:6	hsa-miR-23c	5.0617
1269	lnc-PRKD1-2:5	hsa-let-7i-5p	5.05787
1270	lnc-NFAT5-2:1	hsa-miR-520b	5.05176
1271	lnc-PRKD1-2:5	hsa-let-7f-5p	5.04328
1272	lnc-TRIOBP-1:1	hsa-miR-129-5p	5.03932
1273	lnc-GGCT-1:12	hsa-miR-29a-3p	5.036
1274	lnc-POTEG-4:11	hsa-miR-520b	5.0358
1275	lnc-DYNLL2-1:1	hsa-miR-376a-3p	5.02997
1276	lnc-TRIOBP-1:1	hsa-miR-876-5p	5.02505
1277	lnc-PRKD1-2:5	hsa-let-7g-5p	5.02154
1278	lnc-RP6-24A23.6.1-1:2	hsa-miR-128-3p	5.01942
1279	lnc-PLA2G6-1:1	hsa-miR-92b-3p	5.00894
1280	lnc-GGCT-1:12	hsa-miR-29c-3p	5.00294
1281	lnc-LRIG1-2:1	hsa-miR-520b	5.00232
1282	lnc-SAMD14-2:1	hsa-miR-211-5p	4.99138
1283	lnc-DYNLL2-1:1	hsa-miR-140-5p	4.9864
1284	lnc-DYNLL2-1:1	hsa-miR-96-5p	4.98479
1285	lnc-PLA2G6-1:1	hsa-miR-92a-3p	4.96578
1286	lnc-AC135048.13.1-1:1	hsa-miR-22-3p	4.95984
1287	lnc-ZNF706-1:1	hsa-miR-520b	4.95372
1288	lnc-RP6-24A23.6.1-1:2	hsa-miR-4465	4.95192
1289	lnc-KIAA1755-5:8	hsa-miR-3619-5p	4.94755
1290	lnc-C4orf42-3:1	hsa-miR-320a	4.94214
1291	lnc-C4orf42-3:1	hsa-miR-320b	4.94214
1292	lnc-ZNF449-3:1	hsa-miR-3619-5p	4.93955
1293	lnc-PCBP2-1:1	hsa-miR-491-5p	4.92362
1294	lnc-STIM1-1:1	hsa-miR-128-3p	4.91224
1295	lnc-SLC7A6OS-1:1	hsa-miR-520b	4.9022
1296	lnc-ANG-1:1	hsa-miR-520d-3p	4.90001
1297	lnc-GGCT-1:16	hsa-miR-320c	4.89656
1298	lnc-ATP6V1G3-3:3	hsa-miR-520b	4.89622
1299	lnc-TRIM26-2:4	hsa-miR-4429	4.89313
1300	lnc-AC135048.13.1-1:1	hsa-miR-206	4.89025
1301	lnc-ALYREF-1:1	hsa-miR-302e	4.87993
1302	lnc-ZNF720-2:1	hsa-miR-154-5p	4.86058
1303	lnc-ZNF8-4:1	hsa-miR-34c-5p	4.84694
1304	lnc-ZNF8-4:1	hsa-miR-34a-5p	4.82753
1305	lnc-ACOT1-2:1	hsa-miR-495-3p	4.82549
1306	lnc-ZNF8-4:1	hsa-miR-449a	4.80881
1307	lnc-SENP3-1:2	hsa-miR-542-3p	4.80805
1308	lnc-ZNF8-4:1	hsa-miR-449b-5p	4.80287
1309	lnc-CTTNBP2NL-1:1	hsa-miR-4644	4.79783
1310	lnc-TRIOBP-1:1	hsa-miR-18b-5p	4.7918
1311	lnc-CCPG1-1:1	hsa-miR-520e	4.78406
1312	lnc-SLC30A7-2:1	hsa-miR-128-3p	4.77883
1313	lnc-MIEN1-1:1	hsa-miR-4770	4.77766
1314	lnc-S100P-2:2	hsa-miR-4429	4.768
1315	lnc-SNURF-2:1	hsa-miR-1	4.76482
1316	lnc-PLA2G6-1:1	hsa-miR-363-3p	4.75947
1317	lnc-DPM1-1:1	hsa-miR-30b-5p	4.75525
1318	lnc-C11orf10-1:1	hsa-miR-7-5p	4.73687
1319	lnc-XRN2-2:6	hsa-miR-326	4.73048
1320	lnc-C4orf42-3:1	hsa-miR-28-5p	4.72956
1321	lnc-TRIOBP-1:1	hsa-miR-18a-5p	4.72939
1322	lnc-COLEC10-1:1	hsa-miR-98-5p	4.72933
1323	lnc-C4orf42-3:1	hsa-miR-3139	4.72458
1324	lnc-CCPG1-1:1	hsa-miR-19a-3p	4.72401
1325	lnc-DYNLL2-1:1	hsa-miR-376b-3p	4.71847
1326	lnc-C4orf42-3:1	hsa-miR-708-5p	4.71074
1327	lnc-AC135048.13.1-1:1	hsa-miR-130a-3p	4.70684
1328	lnc-PLA2G6-1:1	hsa-miR-338-3p	4.70474
1329	lnc-CCPG1-1:1	hsa-miR-19b-3p	4.70474
1330	lnc-TKT-1:7	hsa-miR-485-5p	4.70112
1331	lnc-PLA2G6-1:1	hsa-miR-367-3p	4.70004
1332	lnc-RPS25-1:5	hsa-miR-182-5p	4.69988
1333	lnc-PCBP2-1:1	hsa-miR-141-3p	4.6967
1334	lnc-ERN1-1:1	hsa-miR-3118	4.69462
1335	lnc-EVX1-5:6	hsa-miR-4458	4.69034
1336	lnc-PCBP2-1:1	hsa-miR-422a	4.68579
1337	lnc-GGCT-1:16	hsa-miR-320d	4.67517
1338	lnc-RCL1-1:1	hsa-miR-485-5p	4.66974
1339	lnc-GS1-211B7.1.1-1:6	hsa-miR-218-5p	4.66744
1340	lnc-SEBOX-2:2	hsa-miR-193a-3p	4.66556
1341	lnc-SEBOX-2:2	hsa-miR-193b-3p	4.65561
1342	lnc-ZFP37-1:1	hsa-miR-485-5p	4.64559
1343	lnc-GS1-211B7.1.1-1:6	hsa-miR-217	4.64342
1344	lnc-C9orf95-1:1	hsa-miR-130a-3p	4.64048
1345	lnc-SLC25A30-3:1	hsa-miR-3666	4.63276
1346	lnc-AC135048.13.1-1:1	hsa-miR-4725-5p	4.62879
1347	lnc-AC135048.13.1-1:1	hsa-miR-130b-3p	4.61252
1348	lnc-XRN2-2:6	hsa-miR-330-5p	4.60593
1349	lnc-GINS1-1:1	hsa-miR-4306	4.59341
1350	lnc-COL6A3-5:1	hsa-miR-103a-3p	4.58719
1351	lnc-TRIM44-2:1	hsa-miR-4306	4.58198
1352	lnc-SENP3-1:1	hsa-miR-219a-5p	4.57684
1353	lnc-ACOT1-2:1	hsa-miR-30b-5p	4.57412
1354	lnc-COG7-1:1	hsa-miR-339-5p	4.57359
1355	lnc-EXOSC6-3:3	hsa-miR-326	4.57273
1356	lnc-DPM1-1:1	hsa-miR-134-5p	4.568
1357	lnc-METTL14-3:1	hsa-miR-28-5p	4.56654
1358	lnc-METTL14-3:1	hsa-miR-3139	4.56165
1359	lnc-COG7-2:1	hsa-miR-34c-5p	4.55363
1360	lnc-COLEC10-1:1	hsa-let-7b-5p	4.55168
1361	lnc-METTL14-3:1	hsa-miR-708-5p	4.54818
1362	lnc-C9orf95-1:1	hsa-miR-130b-3p	4.54807
1363	lnc-HIF1A-1:1	hsa-miR-29b-3p	4.54529
1364	lnc-COLEC10-1:1	hsa-let-7c-5p	4.54392
1365	lnc-COLEC10-1:1	hsa-let-7a-5p	4.53858
1366	lnc-COLEC10-1:1	hsa-let-7e-5p	4.53851
1367	lnc-DPM1-1:1	hsa-miR-135a-5p	4.53762
1368	lnc-DPM1-1:1	hsa-miR-30c-5p	4.53651
1369	lnc-COG7-2:1	hsa-miR-34a-5p	4.53548
1370	lnc-COLEC10-1:1	hsa-let-7d-5p	4.52936
1371	lnc-MST1P9-2:4	hsa-miR-103a-3p	4.52734
1372	lnc-COLEC10-1:1	hsa-let-7i-5p	4.52212
1373	lnc-SLCO5A1-1:1	hsa-miR-155-5p	4.52176
1374	lnc-COG7-2:1	hsa-miR-449a	4.51793
1375	lnc-LMO7-2:1	hsa-miR-20b-5p	4.51581
1376	lnc-PANK1-2:2	hsa-miR-27b-3p	4.51492
1377	lnc-PANK1-2:2	hsa-miR-302c-3p	4.51364
1378	lnc-COG7-2:1	hsa-miR-449b-5p	4.51235
1379	lnc-COLEC10-1:1	hsa-let-7f-5p	4.50916
1380	lnc-PANK1-2:2	hsa-miR-302a-3p	4.50746
1381	lnc-PANK1-2:2	hsa-miR-302d-3p	4.50737
1382	lnc-PMM2-6:1	hsa-miR-212-3p	4.50644
1383	lnc-LMO7-2:1	hsa-miR-93-5p	4.50523
1384	lnc-DPM1-1:1	hsa-miR-129-5p	4.50131
1385	lnc-PANK1-2:2	hsa-miR-27a-3p	4.49893
1386	lnc-LMO7-2:1	hsa-miR-106a-5p	4.49837
1387	lnc-PANK1-2:2	hsa-miR-520c-3p	4.49587
1388	lnc-LMO7-2:1	hsa-miR-106b-5p	4.49378
1389	lnc-PANK1-2:2	hsa-miR-372-3p	4.49141
1390	lnc-COLEC10-1:1	hsa-let-7g-5p	4.48988
1391	lnc-EVX1-5:6	hsa-miR-4500	4.48448
1392	lnc-LMO7-2:1	hsa-miR-17-5p	4.47871
1393	lnc-LMO7-2:1	hsa-miR-20a-5p	4.4748
1394	lnc-COG7-2:1	hsa-miR-150-5p	4.47011
1395	lnc-MTAP-1:4	hsa-miR-10b-5p	4.46203
1396	lnc-RABGAP1-1:5	hsa-miR-520b	4.46115
1397	lnc-PCBP2-1:1	hsa-miR-200a-3p	4.45339
1398	lnc-EXOSC6-3:3	hsa-miR-330-5p	4.45328
1399	lnc-AGER-1:1	hsa-miR-98-5p	4.44847
1400	lnc-OSBP2-2:7	hsa-miR-138-5p	4.4322
1401	lnc-PLA2G6-1:1	hsa-miR-25-3p	4.43101
1402	lnc-SEBOX-2:2	hsa-miR-31-5p	4.42994
1403	lnc-PLA2G6-1:1	hsa-miR-125a-3p	4.42525
1404	lnc-CDRT15-2:1	hsa-miR-520b	4.42349
1405	lnc-C9orf95-1:1	hsa-miR-520e	4.42102
1406	lnc-IGFBP7-1:2	hsa-miR-4465	4.42026
1407	lnc-LMO7-2:1	hsa-miR-499a-5p	4.41279
1408	lnc-GPR6-1:1	hsa-miR-154-5p	4.4113
1409	lnc-MTAP-1:4	hsa-miR-10a-5p	4.40979
1410	lnc-SEBOX-2:2	hsa-miR-4725-5p	4.4066
1411	lnc-RP11-305N23.1.1-1:5	hsa-miR-520b	4.40264
1412	lnc-ADARB1-3:5	hsa-miR-520b	4.39134
1413	lnc-ZNF595-1:5	hsa-miR-23a-3p	4.3904
1414	lnc-XXbac-B461K10.4.1-1:1	hsa-miR-4306	4.3901
1415	lnc-AC135048.13.1-1:1	hsa-miR-454-3p	4.38772
1416	lnc-CBLB-7:1	hsa-miR-761	4.37909
1417	lnc-SRY-3:1	hsa-miR-761	4.37909
1418	lnc-MICB-3:4	hsa-miR-761	4.37909
1419	lnc-ZNF322-1:1	hsa-miR-98-5p	4.37889
1420	lnc-AC135048.13.1-1:1	hsa-miR-19a-3p	4.36752
1421	lnc-GS1-211B7.1.1-1:6	hsa-miR-205-5p	4.36694
1422	lnc-ACOT1-2:1	hsa-miR-30c-5p	4.36412
1423	lnc-AC135048.13.1-1:1	hsa-miR-202-3p	4.36336
1424	lnc-CDKN1C-3:1	hsa-miR-328-3p	4.36053
1425	lnc-SLTM-3:1	hsa-miR-520b	4.35723
1426	lnc-AC135048.13.1-1:1	hsa-miR-19b-3p	4.34987
1427	lnc-METTL14-3:1	hsa-miR-328-3p	4.34167
1428	lnc-ANGEL1-1:3	hsa-miR-761	4.33495
1429	lnc-C9orf170-1:5	hsa-miR-761	4.33253
1430	lnc-PANK1-2:2	hsa-miR-373-3p	4.32591
1431	lnc-C9orf95-1:1	hsa-miR-454-3p	4.32447
1432	lnc-ITGB8-2:1	hsa-miR-520b	4.32011
1433	lnc-GPC5-1:2	hsa-miR-4295	4.31588
1434	lnc-FAM22B-1:1	hsa-miR-761	4.31507
1435	lnc-C9orf95-1:1	hsa-miR-132-3p	4.31026
1436	lnc-COG7-1:1	hsa-miR-488-3p	4.31011
1437	lnc-GDF7-1:1	hsa-miR-4429	4.30958
1438	lnc-DYX1C1-CCPG1-2:2	hsa-miR-4429	4.30907
1439	lnc-PANK1-2:2	hsa-miR-302b-3p	4.30759
1440	lnc-TCTE3-1:1	hsa-miR-761	4.29381
1441	lnc-ZNF8-4:1	hsa-miR-30e-5p	4.29254
1442	lnc-FAS-1:1	hsa-miR-520b	4.29127
1443	lnc-C9orf95-1:1	hsa-miR-19b-3p	4.28739
1444	lnc-RPGRIP1L-1:1	hsa-miR-20b-5p	4.28573
1445	lnc-DCTD-4:7	hsa-miR-520b	4.28557
1446	lnc-AC010536.1-1:1	hsa-miR-214-3p	4.28404
1447	lnc-TTLL11-1:1	hsa-miR-761	4.28366
1448	lnc-AGER-1:1	hsa-let-7b-5p	4.2813
1449	lnc-RPGRIP1L-1:1	hsa-miR-93-5p	4.2757
1450	lnc-AK1-1:1	hsa-miR-214-3p	4.27501
1451	lnc-AGER-1:1	hsa-let-7c-5p	4.27399
1452	lnc-CTTNBP2NL-1:1	hsa-miR-485-5p	4.27389
1453	lnc-SESN3-2:4	hsa-miR-214-3p	4.27335
1454	lnc-RPGRIP1L-1:1	hsa-miR-106a-5p	4.26916
1455	lnc-AGER-1:1	hsa-let-7a-5p	4.26901
1456	lnc-AGER-1:1	hsa-let-7e-5p	4.26893
1457	lnc-ZNF207-2:1	hsa-miR-485-5p	4.26578
1458	lnc-RPGRIP1L-1:1	hsa-miR-106b-5p	4.26484
1459	lnc-AGER-1:1	hsa-let-7d-5p	4.26033
1460	lnc-COG7-1:1	hsa-miR-505-3p	4.25644
1461	lnc-ANG-1:1	hsa-miR-520a-3p	4.25467
1462	lnc-AGER-1:1	hsa-let-7i-5p	4.25359
1463	lnc-KLF17-1:5	hsa-miR-761	4.25212
1464	lnc-RPGRIP1L-1:1	hsa-miR-17-5p	4.25051
1465	lnc-CBLB-7:1	hsa-miR-3619-5p	4.24955
1466	lnc-SRY-3:1	hsa-miR-3619-5p	4.24955
1467	lnc-MICB-3:4	hsa-miR-3619-5p	4.24955
1468	lnc-PCBP2-1:1	hsa-miR-296-3p	4.24895
1469	lnc-RPGRIP1L-1:1	hsa-miR-20a-5p	4.2468
1470	lnc-DLX5-2:7	hsa-miR-107	4.24304
1471	lnc-CDKN1C-3:1	hsa-miR-24-3p	4.24237
1472	lnc-BTBD10-3:6	hsa-miR-761	4.2415
1473	lnc-AGER-1:1	hsa-let-7f-5p	4.24145
1474	lnc-MRPS25-1:5	hsa-miR-761	4.2325
1475	lnc-GGCT-1:12	hsa-miR-429	4.2307
1476	lnc-PCBP2-1:1	hsa-miR-145-5p	4.22705
1477	lnc-GGCT-1:12	hsa-miR-200b-3p	4.22537
1478	lnc-AGER-1:1	hsa-let-7g-5p	4.22343
1479	lnc-DPM1-1:1	hsa-miR-135b-5p	4.22222
1480	lnc-PCBP2-1:1	hsa-miR-9-5p	4.22092
1481	lnc-GPC5-1:2	hsa-miR-223-3p	4.22061
1482	lnc-APC-6:2	hsa-miR-761	4.21993
1483	lnc-ZNF8-4:1	hsa-miR-30a-5p	4.21694
1484	lnc-TRPM1-1:3	hsa-miR-761	4.21682
1485	lnc-ZNF322-1:1	hsa-let-7b-5p	4.21382
1486	lnc-ZNF322-1:1	hsa-let-7c-5p	4.20664
1487	lnc-ANGEL1-1:3	hsa-miR-3619-5p	4.2029
1488	lnc-ZNF322-1:1	hsa-let-7a-5p	4.20176
1489	lnc-ZNF322-1:1	hsa-let-7e-5p	4.20169
1490	lnc-C9orf170-1:5	hsa-miR-3619-5p	4.20057
1491	lnc-ZBTB20-1:1	hsa-miR-27b-3p	4.19867
1492	lnc-ZNF322-1:1	hsa-let-7d-5p	4.19325
1493	lnc-NSMCE1-4:1	hsa-miR-761	4.1905
1494	lnc-ZNF322-1:1	hsa-let-7i-5p	4.18667
1495	lnc-ZNF595-1:5	hsa-miR-544a	4.18657
1496	lnc-ZNF595-1:5	hsa-miR-23b-3p	4.18538
1497	lnc-ZBTB20-1:1	hsa-miR-27a-3p	4.18394
1498	lnc-FAM22B-1:1	hsa-miR-3619-5p	4.18368
1499	lnc-HIF1A-1:1	hsa-miR-29a-3p	4.17806
1500	lnc-ZNF322-1:1	hsa-let-7f-5p	4.17478
1501	lnc-SFTPD-2:2	hsa-miR-761	4.17353
1502	lnc-ZNF8-4:1	hsa-miR-30d-5p	4.17241
1503	lnc-CDKN1C-3:1	hsa-miR-335-5p	4.17214
1504	lnc-AC135048.13.1-1:1	hsa-miR-301b	4.16894
1505	lnc-RPS25-1:5	hsa-miR-431-5p	4.16813
1506	lnc-ZFP37-1:1	hsa-miR-4770	4.16366
1507	lnc-TCTE3-1:1	hsa-miR-3619-5p	4.16314
1508	lnc-CDKN1C-3:1	hsa-miR-491-5p	4.1601
1509	lnc-ZNF322-1:1	hsa-let-7g-5p	4.15713
1510	lnc-TTLL11-1:1	hsa-miR-3619-5p	4.15332
1511	lnc-HIF1A-1:1	hsa-miR-29c-3p	4.15156
1512	lnc-PRPF6-1:2	hsa-miR-761	4.15151
1513	lnc-MTAP-1:4	hsa-miR-125a-3p	4.14956
1514	lnc-AC135048.13.1-1:1	hsa-miR-301a-3p	4.14416
1515	lnc-LMO7-2:1	hsa-miR-149-5p	4.1349
1516	lnc-ZNF23-1:1	hsa-miR-320a	4.13251
1517	lnc-ZNF23-1:1	hsa-miR-320b	4.13251
1518	lnc-PANK1-2:2	hsa-miR-520d-3p	4.12965
1519	lnc-SENP3-1:1	hsa-miR-451a	4.12859
1520	lnc-TRIOBP-1:1	hsa-miR-216b-5p	4.12421
1521	lnc-KLF17-1:5	hsa-miR-3619-5p	4.12283
1522	lnc-GJA10-3:5	hsa-miR-302c-3p	4.12081
1523	lnc-GJA10-3:5	hsa-miR-302a-3p	4.11517
1524	lnc-GJA10-3:5	hsa-miR-302d-3p	4.11507
1525	lnc-BTBD10-3:6	hsa-miR-3619-5p	4.11256
1526	lnc-C9orf95-1:1	hsa-miR-301b	4.1068
1527	lnc-HNRNPU-1:1	hsa-miR-199a-5p	4.10489
1528	lnc-GJA10-3:5	hsa-miR-520c-3p	4.10471
1529	lnc-MRPS25-1:5	hsa-miR-3619-5p	4.10387
1530	lnc-DLX5-2:7	hsa-miR-199a-5p	4.10286
1531	lnc-AC135048.13.1-1:1	hsa-miR-504-5p	4.10284
1532	lnc-GJA10-3:5	hsa-miR-372-3p	4.1007
1533	lnc-EIF6-1:1	hsa-miR-138-5p	4.0949
1534	lnc-APC-6:2	hsa-miR-3619-5p	4.09172
1535	lnc-HNRNPU-1:1	hsa-miR-199b-5p	4.08939
1536	lnc-TRPM1-1:3	hsa-miR-3619-5p	4.08871
1537	lnc-DLX5-2:7	hsa-miR-199b-5p	4.08769
1538	lnc-C9orf95-1:1	hsa-miR-301a-3p	4.08247
1539	lnc-AC135048.13.1-1:1	hsa-miR-1	4.07878
1540	lnc-U47924.19.1-1:5	hsa-miR-29b-3p	4.07845
1541	lnc-EVX1-5:6	hsa-miR-3666	4.07568
1542	lnc-ACOT1-2:1	hsa-miR-96-5p	4.06508
1543	lnc-NSMCE1-4:1	hsa-miR-3619-5p	4.06327
1544	lnc-C6orf164-1:1	hsa-miR-103a-3p	4.0623
1545	lnc-AGER-1:1	hsa-miR-491-5p	4.05966
1546	lnc-PHGR1-1:1	hsa-miR-103a-3p	4.05742
1547	lnc-CEP120-1:1	hsa-miR-485-5p	4.05201
1548	lnc-RHOF-1:8	hsa-miR-138-5p	4.05082
1549	lnc-ATP4A-1:1	hsa-miR-103a-3p	4.04962
1550	lnc-NRGN-1:1	hsa-miR-103a-3p	4.04898
1551	lnc-SFTPD-2:2	hsa-miR-3619-5p	4.04686
1552	lnc-STAT3-1:1	hsa-miR-499a-5p	4.04208
1553	lnc-RHOF-1:8	hsa-miR-29b-3p	4.03529
1554	lnc-IFLTD1-2:1	hsa-miR-103a-3p	4.03398
1555	lnc-HIF1A-1:1	hsa-miR-4262	4.03112
1556	lnc-EVX1-13:3	hsa-miR-103a-3p	4.02953
1557	lnc-PLK1-1:1	hsa-miR-103a-3p	4.02953
1558	lnc-PLAC1-1:1	hsa-miR-103a-3p	4.02812
1559	lnc-HNRNPU-1:1	hsa-miR-181c-5p	4.0274
1560	lnc-BLCAP-1:3	hsa-miR-103a-3p	4.02672
1561	lnc-ZNF276-1:1	hsa-miR-376c-3p	4.02618
1562	lnc-PRPF6-1:2	hsa-miR-3619-5p	4.02558
1563	lnc-C4orf42-1:2	hsa-miR-103a-3p	4.02529
1564	lnc-TSPEAR-2:2	hsa-miR-103a-3p	4.02359
1565	lnc-HNRNPU-1:1	hsa-miR-181a-5p	4.02028
1566	lnc-FAM75A4-3:1	hsa-miR-103a-3p	4.01597
1567	lnc-DISP1-1:3	hsa-miR-4465	3.99989
1568	lnc-SNRNP25-1:3	hsa-miR-4465	3.99243
1569	lnc-PCBP2-1:1	hsa-miR-202-3p	3.99087
1570	lnc-ZNF23-1:1	hsa-miR-199a-5p	3.98468
1571	lnc-GGCT-1:12	hsa-miR-122-5p	3.97617
1572	lnc-SNRPD1-1:1	hsa-miR-23c	3.97609
1573	lnc-ZNF23-1:1	hsa-miR-23a-3p	3.97585
1574	lnc-BCL7C-2:1	hsa-miR-378b	3.97399
1575	lnc-HOXC4-3:1	hsa-miR-4458	3.97357
1576	lnc-MIEN1-1:1	hsa-miR-185-5p	3.97108
1577	lnc-NAP1L2-1:11	hsa-miR-302e	3.97037
1578	lnc-ZNF23-1:1	hsa-miR-199b-5p	3.96977
1579	lnc-SEBOX-2:2	hsa-miR-18b-5p	3.96286
1580	lnc-FRG2C-1:2	hsa-miR-103a-3p	3.95509
1581	lnc-U47924.19.1-1:5	hsa-miR-27b-3p	3.95299
1582	lnc-GJA10-3:5	hsa-miR-373-3p	3.94888
1583	lnc-RP6-24A23.6.1-1:2	hsa-miR-4770	3.94793
1584	lnc-STAC2-1:1	hsa-miR-31-5p	3.94018
1585	lnc-RP11-543D5.3.1-2:1	hsa-miR-103a-3p	3.93935
1586	lnc-U47924.19.1-1:5	hsa-miR-27a-3p	3.93919
1587	lnc-SNURF-1:11	hsa-miR-302e	3.93814
1588	lnc-GJA10-3:5	hsa-miR-302b-3p	3.9324
1589	lnc-HNRNPU-1:1	hsa-miR-370-3p	3.92583
1590	lnc-SLCO5A1-1:1	hsa-miR-186-5p	3.92351
1591	lnc-LMO7-2:1	hsa-miR-519d-3p	3.91513
1592	lnc-SEBOX-2:2	hsa-miR-504-5p	3.9148
1593	lnc-SEBOX-2:2	hsa-miR-18a-5p	3.91174
1594	lnc-DLX5-2:7	hsa-miR-149-5p	3.90781
1595	lnc-HNRNPU-1:1	hsa-miR-181d-5p	3.88663
1596	lnc-SLCO5A1-1:1	hsa-miR-129-5p	3.87775
1597	lnc-ALYREF-1:1	hsa-miR-4735-3p	3.8728
1598	lnc-COLEC10-1:1	hsa-miR-122-5p	3.87214
1599	lnc-HNRNPU-1:1	hsa-miR-181b-5p	3.8684
1600	lnc-AGER-1:1	hsa-miR-874-3p	3.86429
1601	lnc-SLCO5A1-1:1	hsa-miR-539-5p	3.85494
1602	lnc-CRABP2-1:2	hsa-miR-4429	3.8525
1603	lnc-WSB1-1:1	hsa-miR-4429	3.8525
1604	lnc-ERN1-1:1	hsa-miR-200c-3p	3.85134
1605	lnc-NUPL2-1:2	hsa-miR-4306	3.84878
1606	lnc-EIF2AK3-4:1	hsa-miR-214-3p	3.84164
1607	lnc-RBFA-1:1	hsa-miR-761	3.82756
1608	lnc-GGCT-1:12	hsa-miR-31-5p	3.82065
1609	lnc-ANG-1:1	hsa-miR-9-5p	3.81922
1610	lnc-METTL14-3:1	hsa-miR-22-3p	3.81242
1611	lnc-TKT-1:7	hsa-miR-138-5p	3.80709
1612	lnc-GS1-211B7.1.1-1:6	hsa-miR-758-3p	3.80629
1613	lnc-HOXC4-3:1	hsa-miR-4500	3.7978
1614	lnc-CCT7-2:1	hsa-miR-320a	3.79599
1615	lnc-CCT7-2:1	hsa-miR-320b	3.79599
1616	lnc-ZNF23-1:1	hsa-miR-23b-3p	3.79152
1617	lnc-ZNF8-4:1	hsa-miR-495-3p	3.7915
1618	lnc-ZNF23-1:1	hsa-miR-320c	3.78965
1619	lnc-PCBP2-1:1	hsa-miR-376a-3p	3.78691
1620	lnc-PCBP2-1:1	hsa-miR-33b-5p	3.7728
1621	lnc-GJA10-3:5	hsa-miR-520d-3p	3.76944
1622	lnc-CTD-2517M22.14.1-2:5	hsa-miR-378b	3.76661
1623	lnc-RP6-24A23.6.1-1:2	hsa-miR-3167	3.76572
1624	lnc-HIF1A-1:1	hsa-miR-30e-5p	3.76149
1625	lnc-OSBP2-2:7	hsa-miR-421	3.75694
1626	lnc-U47924.19.1-1:5	hsa-miR-29a-3p	3.75016
1627	lnc-KPNA6-1:1	hsa-miR-378b	3.74815
1628	lnc-ZNF595-1:5	hsa-miR-26a-5p	3.74608
1629	lnc-WDR5-3:1	hsa-miR-378b	3.74527
1630	lnc-PCBP2-1:1	hsa-miR-33a-5p	3.73049
1631	lnc-TRIM26-2:4	hsa-miR-378b	3.72715
1632	lnc-U47924.19.1-1:5	hsa-miR-29c-3p	3.72637
1633	lnc-BCL7C-2:1	hsa-miR-3167	3.72516
1634	lnc-VPS18-1:4	hsa-miR-23a-3p	3.72493
1635	lnc-BCL7C-2:1	hsa-miR-378f	3.72465
1636	lnc-BCL7C-2:1	hsa-miR-378i	3.72465
1637	lnc-CHIC1-3:3	hsa-miR-378b	3.72188
1638	lnc-RPGRIP1L-1:1	hsa-miR-519d-3p	3.71682
1639	lnc-RIOK1-2:1	hsa-miR-378b	3.71265
1640	lnc-RHOF-1:8	hsa-miR-29a-3p	3.71178
1641	lnc-STAC2-1:1	hsa-miR-132-3p	3.70671
1642	lnc-COLEC10-1:1	hsa-miR-145-5p	3.70351
1643	lnc-ANG-1:1	hsa-miR-520e	3.69975
1644	lnc-BCL7C-2:1	hsa-miR-378c	3.69839
1645	lnc-HIF1A-1:1	hsa-miR-30a-5p	3.68918
1646	lnc-RHOF-1:8	hsa-miR-29c-3p	3.68811
1647	lnc-C4orf42-3:1	hsa-miR-194-5p	3.68504
1648	lnc-C4orf42-3:1	hsa-miR-653-5p	3.68145
1649	lnc-SNAPC5-1:1	hsa-miR-34c-5p	3.68045
1650	lnc-MIEN1-1:1	hsa-miR-382-5p	3.67791
1651	lnc-TKT-1:7	hsa-miR-27b-3p	3.67675
1652	lnc-SNAPC5-1:1	hsa-miR-34a-5p	3.66603
1653	lnc-TKT-1:7	hsa-miR-27a-3p	3.66394
1654	lnc-CELF6-1:1	hsa-miR-199a-5p	3.65565
1655	lnc-SENP3-1:1	hsa-miR-300	3.65508
1656	lnc-SENP3-1:1	hsa-miR-613	3.65508
1657	lnc-SNAPC5-1:1	hsa-miR-449a	3.65193
1658	lnc-HIF1A-1:1	hsa-miR-30d-5p	3.65158
1659	lnc-SNAPC5-1:1	hsa-miR-449b-5p	3.64743
1660	lnc-FAM22B-1:6	hsa-miR-761	3.64366
1661	lnc-SNAPC5-1:1	hsa-miR-200c-3p	3.64258
1662	lnc-CELF6-1:1	hsa-miR-199b-5p	3.64216
1663	lnc-SLCO5A1-1:1	hsa-miR-140-5p	3.64036
1664	lnc-LRR1-1:1	hsa-miR-378b	3.6386
1665	lnc-ZNF23-1:1	hsa-miR-320d	3.61822
1666	lnc-PMM2-5:1	hsa-miR-185-5p	3.61764
1667	lnc-CCT7-2:1	hsa-miR-4262	3.6093
1668	lnc-KLRD1-1:1	hsa-miR-4458	3.60236
1669	lnc-AP3B1-2:1	hsa-miR-302e	3.60201
1670	lnc-C1orf186-1:3	hsa-miR-138-5p	3.60023
1671	lnc-NAP1L2-1:4	hsa-miR-4306	3.59556
1672	lnc-STAT3-1:1	hsa-miR-136-5p	3.59399
1673	lnc-NAP1L2-1:12	hsa-miR-4306	3.59354
1674	lnc-CCT7-2:1	hsa-miR-181c-5p	3.59213
1675	lnc-RPGRIP1L-1:1	hsa-miR-377-3p	3.59102
1676	lnc-ZNF720-2:1	hsa-miR-192-5p	3.58857
1677	lnc-ZNF720-2:1	hsa-miR-215-5p	3.58857
1678	lnc-EIF2AK3-4:1	hsa-miR-326	3.587
1679	lnc-CCT7-2:1	hsa-miR-181a-5p	3.58587
1680	lnc-CWF19L2-1:1	hsa-miR-4458	3.58502
1681	lnc-SLC1A1-4:1	hsa-miR-302e	3.57829
1682	lnc-C17orf69-2:1	hsa-miR-4465	3.57708
1683	lnc-COL9A2-1:1	hsa-miR-302e	3.57697
1684	lnc-CPT2-3:1	hsa-miR-302e	3.57329
1685	lnc-KLHL11-1:1	hsa-miR-302e	3.57026
1686	lnc-COG7-2:1	hsa-miR-153-3p	3.56262
1687	lnc-SEZ6L2-1:1	hsa-miR-107	3.55871
1688	lnc-PCBP2-1:1	hsa-miR-376b-3p	3.55857
1689	lnc-MIEN1-1:1	hsa-miR-24-3p	3.5554
1690	lnc-NFAT5-2:1	hsa-miR-302e	3.55533
1691	lnc-GS1-211B7.1.1-1:6	hsa-miR-196a-5p	3.55387
1692	lnc-CTSL2-3:1	hsa-miR-4458	3.55285
1693	lnc-VPS18-1:4	hsa-miR-23b-3p	3.55244
1694	lnc-CCDC28A-1:1	hsa-miR-107	3.55203
1695	lnc-ERN1-1:1	hsa-miR-382-5p	3.55042
1696	lnc-ACOT1-2:1	hsa-miR-758-3p	3.54774
1697	lnc-RPGRIP1L-1:1	hsa-miR-152-3p	3.54716
1698	lnc-HIF1A-1:1	hsa-miR-377-3p	3.54578
1699	lnc-GS1-211B7.1.1-1:6	hsa-miR-196b-5p	3.54002
1700	lnc-CTD-2517M22.14.1-2:5	hsa-miR-378f	3.53396
1701	lnc-CTD-2517M22.14.1-2:5	hsa-miR-378i	3.53396
1702	lnc-STAC2-1:1	hsa-miR-381-3p	3.5334
1703	lnc-COG7-2:1	hsa-miR-144-3p	3.52367
1704	lnc-LRIG1-2:1	hsa-miR-302e	3.52159
1705	lnc-DLX5-2:7	hsa-miR-141-3p	3.5211
1706	lnc-C4orf42-3:1	hsa-miR-4319	3.51682
1707	lnc-PDK3-1:1	hsa-miR-4735-3p	3.51489
1708	lnc-HOXC4-3:1	hsa-miR-4735-3p	3.51404
1709	lnc-KPNA6-1:1	hsa-miR-378f	3.51218
1710	lnc-KPNA6-1:1	hsa-miR-378i	3.51218
1711	lnc-TMED5-1:18	hsa-miR-128-3p	3.51063
1712	lnc-WDR5-3:1	hsa-miR-378f	3.50951
1713	lnc-WDR5-3:1	hsa-miR-378i	3.50951
1714	lnc-MIEN1-1:1	hsa-miR-143-3p	3.50917
1715	lnc-GINS1-1:1	hsa-miR-4644	3.5077
1716	lnc-TRIM44-2:1	hsa-miR-4644	3.49885
1717	lnc-CTD-2517M22.14.1-2:5	hsa-miR-378c	3.49741
1718	lnc-DLX5-2:7	hsa-miR-26a-5p	3.49292
1719	lnc-EIF2AK3-4:1	hsa-miR-330-5p	3.4921
1720	lnc-KPNA6-1:1	hsa-miR-378c	3.49174
1721	lnc-VEZF1-1:5	hsa-miR-4306	3.49165
1722	lnc-PIGM-1:1	hsa-miR-4306	3.49037
1723	lnc-WDR5-3:1	hsa-miR-378c	3.48897
1724	lnc-PTPN3-1:1	hsa-miR-28-5p	3.48826
1725	lnc-ZNF706-1:1	hsa-miR-302e	3.488
1726	lnc-CHIC1-3:3	hsa-miR-378f	3.48783
1727	lnc-CHIC1-3:3	hsa-miR-378i	3.48783
1728	lnc-PTPN3-1:1	hsa-miR-3139	3.48426
1729	lnc-CCT7-2:1	hsa-miR-320c	3.48093
1730	lnc-RIOK1-2:1	hsa-miR-378f	3.47927
1731	lnc-RIOK1-2:1	hsa-miR-378i	3.47927
1732	lnc-AC007952.1.1-1:1	hsa-miR-4306	3.47602
1733	lnc-AC106017.1.1-2:1	hsa-miR-4306	3.47602
1734	lnc-GRAP-1:1	hsa-miR-4306	3.47602
1735	lnc-AC007952.2.1-1:1	hsa-miR-4306	3.47602
1736	lnc-PTPN3-1:1	hsa-miR-708-5p	3.47405
1737	lnc-CELF6-1:1	hsa-miR-382-5p	3.47384
1738	lnc-TRIM26-2:4	hsa-miR-378c	3.4717
1739	lnc-NAP1L2-1:6	hsa-miR-4306	3.46858
1740	lnc-SIK1-5:2	hsa-miR-4306	3.46687
1741	lnc-CHIC1-3:3	hsa-miR-378c	3.46667
1742	lnc-CCT7-2:1	hsa-miR-181d-5p	3.4651
1743	lnc-RIOK1-2:1	hsa-miR-378c	3.4579
1744	lnc-NAP1L2-1:7	hsa-miR-4306	3.45789
1745	lnc-RAD23B-9:1	hsa-miR-23c	3.45753
1746	lnc-SLC7A6OS-1:1	hsa-miR-302e	3.45283
1747	lnc-CCT7-2:1	hsa-miR-181b-5p	3.44925
1748	lnc-ATP6V1G3-3:3	hsa-miR-302e	3.4487
1749	lnc-TMEM116-2:13	hsa-miR-4306	3.4478
1750	lnc-KLRD1-1:1	hsa-miR-4500	3.44224
1751	lnc-ZNF207-2:1	hsa-miR-29b-3p	3.43745
1752	lnc-AP000769.1-2:1	hsa-miR-4429	3.43342
1753	lnc-NAP1L2-1:2	hsa-miR-4306	3.43332
1754	lnc-OSBP2-2:7	hsa-miR-299-3p	3.43072
1755	lnc-CWF19L2-1:1	hsa-miR-4500	3.42575
1756	lnc-PLA2G15-1:1	hsa-miR-4306	3.42242
1757	lnc-SLCO5A1-1:1	hsa-miR-340-5p	3.41629
1758	lnc-ZNF595-1:5	hsa-miR-296-3p	3.41104
1759	lnc-LRR1-1:1	hsa-miR-378f	3.41055
1760	lnc-LRR1-1:1	hsa-miR-378i	3.41055
1761	lnc-C11orf89-2:5	hsa-miR-4735-3p	3.41046
1762	lnc-NAP1L2-1:1	hsa-miR-4306	3.40771
1763	lnc-ZNF8-4:1	hsa-miR-129-5p	3.40473
1764	lnc-CDKN1C-3:1	hsa-miR-4319	3.40137
1765	lnc-CTSL2-3:1	hsa-miR-4500	3.39516
1766	lnc-SENP3-1:2	hsa-miR-300	3.38891
1767	lnc-LRR1-1:1	hsa-miR-378c	3.38724
1768	lnc-XXbac-B461K10.4.1-1:1	hsa-miR-128-3p	3.38318
1769	lnc-ASAH2B-2:1	hsa-miR-20b-5p	3.38269
1770	lnc-SNAPC5-1:1	hsa-miR-370-3p	3.38022
1771	lnc-RASSF7-1:1	hsa-miR-34c-5p	3.37935
1772	lnc-ASAH2B-2:1	hsa-miR-93-5p	3.37488
1773	lnc-CELF6-1:1	hsa-miR-30e-5p	3.37465
1774	lnc-RPGRIP1L-1:1	hsa-miR-148b-3p	3.37384
1775	lnc-ASAH2B-2:1	hsa-miR-106a-5p	3.36978
1776	lnc-ASAH2B-2:1	hsa-miR-106b-5p	3.36659
1777	lnc-ERN1-1:1	hsa-miR-491-5p	3.36632
1778	lnc-RASSF7-1:1	hsa-miR-34a-5p	3.36622
1779	lnc-NFATC3-1:1	hsa-miR-4306	3.36518
1780	lnc-HLA-DRB1-3:1	hsa-miR-326	3.36389
1781	lnc-RPGRIP1L-1:1	hsa-miR-148a-3p	3.35996
1782	lnc-C11orf89-2:5	hsa-miR-3666	3.3566
1783	lnc-CDKN1C-3:1	hsa-miR-876-5p	3.35656
1784	lnc-ASAH2B-2:1	hsa-miR-17-5p	3.35539
1785	lnc-RASSF7-1:1	hsa-miR-449a	3.35332
1786	lnc-ASAH2B-2:1	hsa-miR-20a-5p	3.35251
1787	lnc-RASSF7-1:1	hsa-miR-449b-5p	3.3492
1788	lnc-PCBP2-1:1	hsa-miR-411-5p	3.34912
1789	lnc-DLX5-2:7	hsa-miR-1297	3.34516
1790	lnc-RHOF-1:8	hsa-miR-30e-5p	3.34417
1791	lnc-XXbac-B461K10.4.1-1:1	hsa-miR-4465	3.34326
1792	lnc-DLX5-2:7	hsa-miR-200a-3p	3.3363
1793	lnc-XXbac-B461K10.4.1-1:1	hsa-miR-4644	3.33004
1794	lnc-ZFP37-1:1	hsa-miR-4262	3.32631
1795	lnc-PMM2-5:1	hsa-miR-328-3p	3.32539
1796	lnc-CCT7-2:1	hsa-miR-320d	3.3234
1797	lnc-XRN2-2:6	hsa-miR-23a-3p	3.32076
1798	lnc-CELF6-1:1	hsa-miR-30a-5p	3.31173
1799	lnc-AC007952.2-2:1	hsa-miR-4306	3.3026
1800	lnc-ZFP37-1:1	hsa-miR-181c-5p	3.30159
1801	lnc-C4orf42-3:1	hsa-miR-125a-5p	3.30107
1802	lnc-BCL7C-2:1	hsa-miR-378a-3p	3.29926
1803	lnc-ZFP37-1:1	hsa-miR-181a-5p	3.29585
1804	lnc-ACBD6-1:1	hsa-miR-485-5p	3.29401
1805	lnc-ARC-1:2	hsa-miR-214-3p	3.29328
1806	lnc-TRPV2-1:23	hsa-miR-485-5p	3.28629
1807	lnc-AP000769.1-2:2	hsa-miR-320a	3.28584
1808	lnc-AP000769.1-2:2	hsa-miR-320b	3.28584
1809	lnc-RHOF-1:8	hsa-miR-30a-5p	3.28156
1810	lnc-CELF6-1:1	hsa-miR-30d-5p	3.2779
1811	lnc-HLA-DRB1-3:1	hsa-miR-330-5p	3.27554
1812	lnc-C4orf42-3:1	hsa-miR-125b-5p	3.27276
1813	lnc-SLC30A7-2:1	hsa-miR-27b-3p	3.26291
1814	lnc-SLC35A1-1:1	hsa-miR-107	3.256
1815	lnc-SLC30A7-2:1	hsa-miR-27a-3p	3.25195
1816	lnc-RHOF-1:8	hsa-miR-30d-5p	3.24812
1817	lnc-STAC2-1:1	hsa-miR-455-5p	3.24785
1818	lnc-PCBP2-1:1	hsa-miR-486-5p	3.23497
1819	lnc-ZNF595-1:5	hsa-miR-135a-5p	3.23124
1820	lnc-OSBP2-2:7	hsa-miR-153-3p	3.22346
1821	lnc-RASSF7-1:1	hsa-miR-28-5p	3.22144
1822	lnc-RASSF7-1:1	hsa-miR-3139	3.21765
1823	lnc-ERN1-1:1	hsa-miR-429	3.21443
1824	lnc-COG7-2:1	hsa-miR-218-5p	3.2088
1825	lnc-RASSF7-1:1	hsa-miR-708-5p	3.20825
1826	lnc-LMO7-2:1	hsa-miR-4319	3.20761
1827	lnc-ZNF595-1:5	hsa-miR-19a-3p	3.20487
1828	lnc-ZNF8-4:1	hsa-miR-205-5p	3.19807
1829	lnc-ZNF595-1:5	hsa-miR-19b-3p	3.19202
1830	lnc-OSBP2-2:7	hsa-miR-144-3p	3.1889
1831	lnc-ZFP37-1:1	hsa-miR-181d-5p	3.18448
1832	lnc-ERN1-1:1	hsa-miR-155-5p	3.18196
1833	lnc-SEBOX-2:2	hsa-miR-615-3p	3.1763
1834	lnc-CTTNBP2NL-1:1	hsa-miR-185-5p	3.17477
1835	lnc-SNX17-1:1	hsa-miR-4458	3.1747
1836	lnc-ZFP37-1:1	hsa-miR-181b-5p	3.17007
1837	lnc-XRN2-2:6	hsa-miR-23b-3p	3.16652
1838	lnc-ZNF207-2:1	hsa-miR-29a-3p	3.16077
1839	lnc-WWP2-2:1	hsa-miR-4735-3p	3.16022
1840	lnc-ZNF843-2:1	hsa-miR-4458	3.15909
1841	lnc-COL6A3-5:1	hsa-miR-4458	3.15826
1842	lnc-ZNF2-1:2	hsa-miR-199a-5p	3.15458
1843	lnc-ERGIC2-2:1	hsa-miR-4458	3.1509
1844	lnc-AC010536.1-1:1	hsa-miR-138-5p	3.14957
1845	lnc-C10orf12-1:1	hsa-miR-4735-3p	3.14812
1846	lnc-ZNF2-1:2	hsa-miR-199b-5p	3.14316
1847	lnc-CELF6-1:1	hsa-miR-141-3p	3.14178
1848	lnc-ZNF207-2:1	hsa-miR-29c-3p	3.14107
1849	lnc-MAP1LC3B2-2:1	hsa-miR-23c	3.13991
1850	lnc-DLX5-2:7	hsa-miR-26b-5p	3.13465
1851	lnc-PANK1-2:2	hsa-miR-520e	3.13215
1852	lnc-ZBTB20-1:1	hsa-miR-144-3p	3.12631
1853	lnc-CNTRL-1:4	hsa-miR-4458	3.12369
1854	lnc-STAT3-1:1	hsa-miR-371a-5p	3.12363
1855	lnc-CTD-2517M22.14.1-2:5	hsa-miR-378a-3p	3.12261
1856	lnc-ZNF2-1:2	hsa-miR-4262	3.1213
1857	lnc-MIEN1-1:1	hsa-miR-144-3p	3.11712
1858	lnc-RHBDL1-1:2	hsa-miR-4770	3.1163
1859	lnc-KPNA6-1:1	hsa-miR-378a-3p	3.11487
1860	lnc-WDR5-3:1	hsa-miR-378a-3p	3.11242
1861	lnc-SEBOX-2:2	hsa-miR-223-3p	3.11048
1862	lnc-TKT-1:7	hsa-miR-136-5p	3.09772
1863	lnc-TRIM26-2:4	hsa-miR-378a-3p	3.09716
1864	lnc-ZNF2-1:2	hsa-miR-181c-5p	3.09669
1865	lnc-GUCY1A3-1:1	hsa-miR-4429	3.09333
1866	lnc-CHIC1-3:3	hsa-miR-378a-3p	3.09269
1867	lnc-RP6-24A23.6.1-1:2	hsa-miR-365a-3p	3.09196
1868	lnc-SLC30A7-2:1	hsa-miR-150-5p	3.0918
1869	lnc-ZNF2-1:2	hsa-miR-181a-5p	3.09128
1870	lnc-SCD-1:10	hsa-miR-4458	3.08687
1871	lnc-RIOK1-2:1	hsa-miR-378a-3p	3.08492
1872	lnc-FAM127B-1:1	hsa-miR-20b-5p	3.08442
1873	lnc-FAM127B-1:1	hsa-miR-93-5p	3.07735
1874	lnc-FAM127B-1:1	hsa-miR-106a-5p	3.07272
1875	lnc-FAM127B-1:1	hsa-miR-106b-5p	3.0699
1876	lnc-C11orf10-1:1	hsa-miR-342-3p	3.06805
1877	lnc-OSBP2-2:7	hsa-miR-194-5p	3.06199
1878	lnc-FAM127B-1:1	hsa-miR-17-5p	3.05974
1879	lnc-OSBP2-2:7	hsa-miR-145-5p	3.05925
1880	lnc-FAM127B-1:1	hsa-miR-20a-5p	3.05713
1881	lnc-TRIM26-2:4	hsa-miR-499a-5p	3.05664
1882	lnc-GUCY1A3-1:1	hsa-miR-3666	3.05507
1883	lnc-COX10-3:1	hsa-miR-4458	3.05252
1884	lnc-BCL7C-2:1	hsa-miR-378d	3.04991
1885	lnc-BCL7C-2:1	hsa-miR-378h	3.04991
1886	lnc-BCL7C-2:1	hsa-miR-378e	3.04991
1887	lnc-ZFP37-1:1	hsa-miR-143-3p	3.04988
1888	lnc-LRRC47-1:2	hsa-miR-128-3p	3.04569
1889	lnc-SNAPC5-1:1	hsa-miR-429	3.04186
1890	lnc-AC010536.1-1:1	hsa-miR-27b-3p	3.0414
1891	lnc-ZNF322-1:1	hsa-miR-96-5p	3.0403
1892	lnc-SNAPC5-1:1	hsa-miR-200b-3p	3.03804
1893	lnc-HNRNPU-1:1	hsa-miR-4319	3.03671
1894	lnc-SNX17-1:1	hsa-miR-4500	3.03305
1895	lnc-RP11-1134I14.8.1-1:1	hsa-miR-27b-3p	3.03145
1896	lnc-AC010536.1-1:1	hsa-miR-27a-3p	3.03115
1897	lnc-RNF139-1:1	hsa-miR-128-3p	3.02802
1898	lnc-LRR1-1:1	hsa-miR-378a-3p	3.02231
1899	lnc-RP11-1134I14.8.1-1:1	hsa-miR-27a-3p	3.02135
1900	lnc-ZNF843-2:1	hsa-miR-4500	3.01821
1901	lnc-AP000769.1-2:2	hsa-miR-320c	3.01395
1902	lnc-TRIOBP-1:1	hsa-miR-211-5p	3.01373
1903	lnc-GAPDH-2:1	hsa-miR-4458	3.01272
1904	lnc-LMO7-2:1	hsa-miR-125a-5p	3.01172
1905	lnc-ERGIC2-2:1	hsa-miR-4500	3.01039
1906	lnc-ZNF595-1:5	hsa-miR-135b-5p	3.00613
1907	lnc-ZFP57-7:1	hsa-miR-3619-5p	3.00526
1908	lnc-S100P-2:2	hsa-miR-320a	3.00018
1909	lnc-S100P-2:2	hsa-miR-320b	3.00018
1910	lnc-AGAP5-1:5	hsa-miR-424-5p	2.99905
1911	lnc-AGAP5-1:5	hsa-miR-15b-5p	2.99582
1912	lnc-MIEN1-1:1	hsa-miR-194-5p	2.99327
1913	lnc-ALYREF-1:1	hsa-miR-3118	2.99312
1914	lnc-SRCAP-1:1	hsa-miR-155-5p	2.99168
1915	lnc-HIF1A-1:1	hsa-miR-30c-5p	2.99042
1916	lnc-U47924.19.1-1:5	hsa-miR-193a-3p	2.98842
1917	lnc-ZNF2-1:2	hsa-miR-181d-5p	2.98716
1918	lnc-LMO7-2:1	hsa-miR-125b-5p	2.98588
1919	lnc-NAP1L2-1:5	hsa-miR-4306	2.98491
1920	lnc-CNTRL-1:4	hsa-miR-4500	2.98452
1921	lnc-HIF1A-1:1	hsa-miR-182-5p	2.9843
1922	lnc-U47924.19.1-1:5	hsa-miR-193b-3p	2.98174
1923	lnc-GMEB2-1:1	hsa-miR-3118	2.97911
1924	lnc-CELF6-1:1	hsa-miR-200a-3p	2.97839
1925	lnc-KIAA1755-5:8	hsa-miR-214-3p	2.97703
1926	lnc-EIF6-1:1	hsa-miR-124-3p	2.97473
1927	lnc-ZNF2-1:2	hsa-miR-181b-5p	2.97368
1928	lnc-ZNF449-3:1	hsa-miR-214-3p	2.97101
1929	lnc-IL17B-2:1	hsa-miR-128-3p	2.97052
1930	lnc-ANG-1:1	hsa-miR-21-5p	2.97026
1931	lnc-C17orf85-1:1	hsa-miR-199a-5p	2.96759
1932	lnc-C10orf12-1:1	hsa-miR-4465	2.9654
1933	lnc-C17orf85-1:1	hsa-miR-199b-5p	2.9569
1934	lnc-HOXC4-3:1	hsa-miR-1271-5p	2.95668
1935	lnc-ANG-1:1	hsa-miR-590-5p	2.95542
1936	lnc-OTUB1-1:1	hsa-miR-183-5p	2.94975
1937	lnc-CHSY1-5:1	hsa-miR-16-5p	2.94973
1938	lnc-SCD-1:10	hsa-miR-4500	2.94952
1939	lnc-C17orf85-1:1	hsa-miR-28-5p	2.94651
1940	lnc-C17orf85-1:1	hsa-miR-3139	2.94294
1941	lnc-ASAH2B-2:1	hsa-miR-519d-3p	2.9348
1942	lnc-C17orf85-1:1	hsa-miR-708-5p	2.93437
1943	lnc-NUPL2-1:2	hsa-miR-4465	2.93405
1944	lnc-RNF139-1:1	hsa-miR-23c	2.93177
1945	lnc-CTTNBP2NL-1:1	hsa-miR-328-3p	2.921
1946	lnc-IDS-1:13	hsa-miR-4735-3p	2.92014
1947	lnc-NUPL2-1:2	hsa-miR-4644	2.91948
1948	lnc-COX10-3:1	hsa-miR-4500	2.91685
1949	lnc-SRCAP-1:1	hsa-miR-22-3p	2.91161
1950	lnc-CHSY1-5:1	hsa-miR-497-5p	2.90473
1951	lnc-ERN1-1:1	hsa-miR-183-5p	2.89847
1952	lnc-SESN3-2:4	hsa-miR-200c-3p	2.89695
1953	lnc-STAT3-1:1	hsa-miR-218-5p	2.89575
1954	lnc-RP11-1134I14.8.1-1:1	hsa-miR-200c-3p	2.89431
1955	lnc-OSBP2-2:7	hsa-miR-132-3p	2.89363
1956	lnc-ERN1-1:1	hsa-miR-145-5p	2.8903
1957	lnc-CTD-2517M22.14.1-2:5	hsa-miR-378d	2.88996
1958	lnc-CTD-2517M22.14.1-2:5	hsa-miR-378h	2.88996
1959	lnc-CTD-2517M22.14.1-2:5	hsa-miR-378e	2.88996
1960	lnc-VPS18-1:4	hsa-miR-194-5p	2.88975
1961	lnc-DYNLL2-1:1	hsa-miR-300	2.88701
1962	lnc-XRN2-2:6	hsa-miR-299-3p	2.88294
1963	lnc-SULT1A4-1:1	hsa-miR-485-5p	2.8825
1964	lnc-CNN3-2:1	hsa-miR-3666	2.87972
1965	lnc-GAPDH-2:1	hsa-miR-4500	2.87898
1966	lnc-KPNA6-1:1	hsa-miR-378d	2.87891
1967	lnc-KPNA6-1:1	hsa-miR-378h	2.87891
1968	lnc-KPNA6-1:1	hsa-miR-378e	2.87891
1969	lnc-AP000769.1-2:2	hsa-miR-320d	2.87801
1970	lnc-GJA10-3:5	hsa-miR-520e	2.87752
1971	lnc-WDR5-3:1	hsa-miR-378d	2.87666
1972	lnc-WDR5-3:1	hsa-miR-378h	2.87666
1973	lnc-WDR5-3:1	hsa-miR-378e	2.87666
1974	lnc-AP000769.1-2:2	hsa-miR-335-5p	2.86386
1975	lnc-GGCT-1:16	hsa-miR-494-3p	2.86368
1976	lnc-CHIC1-3:3	hsa-miR-378d	2.85864
1977	lnc-CHIC1-3:3	hsa-miR-378h	2.85864
1978	lnc-CHIC1-3:3	hsa-miR-378e	2.85864
1979	lnc-HNRNPU-1:1	hsa-miR-125a-5p	2.85159
1980	lnc-RIOK1-2:1	hsa-miR-378d	2.85154
1981	lnc-RIOK1-2:1	hsa-miR-378h	2.85154
1982	lnc-RIOK1-2:1	hsa-miR-378e	2.85154
1983	lnc-CTTNBP2NL-1:1	hsa-miR-24-3p	2.84237
1984	lnc-U47924.19.1-1:5	hsa-miR-296-3p	2.8387
1985	lnc-RNF125-1:1	hsa-miR-138-5p	2.83659
1986	lnc-ZBTB20-1:1	hsa-miR-224-5p	2.82751
1987	lnc-HNRNPU-1:1	hsa-miR-125b-5p	2.82712
1988	lnc-HNRNPU-1:1	hsa-miR-205-5p	2.82218
1989	lnc-C17orf85-1:1	hsa-miR-382-5p	2.8215
1990	lnc-MIEN1-1:1	hsa-miR-217	2.82049
1991	lnc-METTL14-3:1	hsa-miR-411-5p	2.81772
1992	lnc-SLCO5A1-1:1	hsa-miR-142-3p	2.81564
1993	lnc-COG7-2:1	hsa-miR-383-5p	2.81243
1994	lnc-RPS25-1:5	hsa-miR-211-5p	2.80102
1995	lnc-RHOF-1:8	hsa-miR-30b-5p	2.79593
1996	lnc-LRR1-1:1	hsa-miR-378d	2.79426
1997	lnc-LRR1-1:1	hsa-miR-378h	2.79426
1998	lnc-LRR1-1:1	hsa-miR-378e	2.79426
1999	lnc-SMARCC2-1:1	hsa-miR-4735-3p	2.7929
[truncated: 749 more rows]
